# Supplementary material for: 9-Chloro­methyl-9-[(9H-fluoren-9-yl)meth­yl]-9H-fluorene
Source: Acta Crystallogr Sect E Struct Rep Online. 2008 May 3;64(Pt 6):o996. doi: 10.1107/S1600536808012117 (PMC2961556; doi:10.1107/S1600536808012117)
Supplement: Supplementary file 1 [file e-64-0o996-sup1.cif]

##############################################################################
###                                                                        ###
###        Electronic paper (Acta Crystallographica Section E)             ###
###                                                                        ###
##############################################################################
#                                                                            #
# This CIF contains the data in a paper accepted for publication in Acta     #
# Crystallographica Section E. It conforms to the requirements of Notes      #
# for Authors for Section E, and has been peer reviewed under the auspices   #
# of the IUCr Commission on Journals.                                        #
#                                                                            #
# Full details of the Crystallographic Information File format               #
# are given in the paper "The Crystallographic Information File (CIF):       #
# a New Standard Archive File for Crystallography" by S. R. Hall, F. H.      #
# Allen and I. D. Brown [Acta Cryst. (1991), A47, 655-685].                  #
#                                                                            #
# The current version of the core CIF dictionary is obtainable from          #
# ftp://ftp.iucr.org/pub/cif_core.dic. The current version number is 2.4.    #
#                                                                            #
# Software is freely available for graphical display of the structure(s) in  #
# this CIF.  For information consult the CIF home page http://www.iucr.org/  #
# cif/home.html                                                              #
#                                                                            #
# This file may be used for bona fide research purposes within the           #
# scientific community so long as proper attribution is given to the journal # 
# article from which it was obtained.                                        #
#                                                                            #
##############################################################################
                                             
data_global
_audit_creation_method     'form.cif (version 2.0)'
_journal_data_validation_number     ?
_journal_date_recd_electronic     2008-04-13
_journal_date_accepted     2008-04-26
_journal_name_full     'Acta Crystallographica, Section E'
_journal_year     2008
_journal_volume     64
_journal_issue      6
_journal_page_first     o996
_journal_page_last     o996
_journal_paper_category     QO
_journal_coeditor_code     XU2420
_publ_contact_author_name     'Ping Lu'
_publ_contact_author_address
;
Department of Chemistry, Zhejiang University, Yuquan Campus, Hangzhou, 310027,
 People's Republic of China
;
_publ_contact_author_email     pinglu@zju.edu.cn
_publ_contact_author_fax     '0086-571-87952543'
_publ_contact_author_phone     '0086-571-87952543'
_publ_section_title
;
9-Chloromethyl-9-[(9<i>H</i>-fluoren-9-yl)methyl]-9<i>H</i>-fluorene
;
loop_
    _publ_author_name
    _publ_author_address
    'Qun Shen'
;
Department of Chemistry,
Zhejiang University,
Yuquan Campus,
Hangzhou 310027,
People's Republic of China
;
    'Shu-Qiang Yu'
;
Department of Chemistry,
Zhejiang University,
Yuquan Campus,
Hangzhou 310027,
People's Republic of China
;
    'Bin-Bin Hu'
;
Department of Chemistry,
Zhejiang University,
Yuquan Campus,
Hangzhou 310027,
People's Republic of China
;
    'Ping Lu'
;
Department of Chemistry,
Zhejiang University,
Yuquan Campus,
Hangzhou 310027,
People's Republic of China
;
data_I
_chemical_name_systematic
;
9-Chloromethyl-9-[(9<i>H</i>-fluoren-9-yl)methyl]-9<i>H</i>-fluorene
;
_chemical_name_common     ?
_chemical_formula_moiety     'C28 H21 Cl'
_chemical_formula_sum     'C28 H21 Cl'
_chemical_formula_iupac     'C28 H21 Cl'
_chemical_formula_weight     392.90
_chemical_melting_point     ?
_symmetry_cell_setting     monoclinic
_symmetry_space_group_name_H-M     'P 21/c'
_symmetry_space_group_name_Hall     '-P 2ybc'
loop_
    _symmetry_equiv_pos_as_xyz
    'x, y, z'
    '-x, y+1/2, -z+1/2'
    '-x, -y, -z'
    'x, -y-1/2, z-1/2'
_cell_length_a     8.4346(17)
_cell_length_b     26.368(5)
_cell_length_c     9.1162(18)
_cell_angle_alpha     90.00
_cell_angle_beta     94.08(3)
_cell_angle_gamma     90.00
_cell_volume     2022.3(7)
_cell_formula_units_Z     4
_cell_measurement_reflns_used     12994
_cell_measurement_theta_min     3.1
_cell_measurement_theta_max     27.4
_cell_measurement_temperature     298(2)
_exptl_crystal_description     'chunk'
_exptl_crystal_colour     'colorless'
_exptl_crystal_size_max     0.35
_exptl_crystal_size_mid     0.29
_exptl_crystal_size_min     0.22
_exptl_crystal_density_diffrn     1.290
_exptl_crystal_density_meas     ?
_exptl_crystal_density_method     'not measured'
_exptl_crystal_F_000     824
_exptl_absorpt_coefficient_mu     0.200
_exptl_absorpt_correction_type     none
_exptl_absorpt_process_details     ?
_exptl_absorpt_correction_T_min     ?
_exptl_absorpt_correction_T_max     ?
_exptl_special_details
;
^1^HNMR (500 MHz, \d in p.p.m.,
CDCl~3~): 2.90 (d, 2H, <i>J</i> = 5.5 Hz), 3.19 (t, 1H,<i>J</i>= 4.5 Hz), 3.86
(s, 2H), 6.62 (d, 2H, <i>J</i> = 7.0 Hz), 7.02 (t, 2H, <i>J</i>= 7.5 Hz), 7.19
(t, 2H, <i>J</i> = 7.5 Hz), 7.39 (t, 2H, <i>J</i> = 7.5 Hz), 7.46 (t, 2H,
<i>J</i> = 7.5 Hz), 7.54 (d, 2H,<i>J</i> = 7.5 Hz), 7.67 (d, 2H, <i>J</i> =
7.5 Hz), 7.78 (d, 2H, <i>J</i>= 7.0 Hz); ^13^C NMR (125 MHz, \d in p.p.m.,
CDCl~3~): 40.64, 44.45, 53.35, 55.55, 119.52, 120.75, 125.06, 125.18, 126.86,
126.92, 127.66,128.74, 140.70, 141.48, 146.99, 148.22; MS (EI): calcd for
C~28~H~21~Cl, 392; found: 392 (<i>M</i>^+^), 356, 191(100), 179, 165, 152.
;
_diffrn_ambient_temperature     298(2)
_diffrn_radiation_type     MoK\a
_diffrn_radiation_wavelength     0.71073
_diffrn_radiation_source     'fine-focus sealed tube'
_diffrn_radiation_monochromator     graphite
_diffrn_measurement_device_type     'Bruker SMART 1000 CCD area-detector'
_diffrn_measurement_method     '\f and \w'
_diffrn_detector_area_resol_mean     ?
_diffrn_reflns_number     16094
_diffrn_reflns_av_R_equivalents     0.0248
_diffrn_reflns_av_sigmaI/netI     0.0197
_diffrn_reflns_theta_min     3.09
_diffrn_reflns_theta_max     25.25
_diffrn_reflns_theta_full     25.25
_diffrn_measured_fraction_theta_max     0.996
_diffrn_measured_fraction_theta_full     0.996
_diffrn_reflns_limit_h_min     -10
_diffrn_reflns_limit_h_max     10
_diffrn_reflns_limit_k_min     -31
_diffrn_reflns_limit_k_max     31
_diffrn_reflns_limit_l_min     -10
_diffrn_reflns_limit_l_max     10
_diffrn_standards_number     0
_diffrn_standards_interval_count     0
_diffrn_standards_interval_time     0
_diffrn_standards_decay_%     ?
_refine_special_details
;
Refinement of <i>F</i>\^2\^ against ALL reflections. The weighted
<i>R</i>-factor <i>wR</i> and goodness of fit <i>S</i> are based on
<i>F</i>\^2\^, conventional <i>R</i>-factors <i>R</i> are based on <i>F</i>,
with <i>F</i> set to zero for negative <i>F</i>\^2\^. The threshold expression
of <i>F</i>\^2\^ > \s(<i>F</i>\^2\^) is used only for calculating
<i>R</i>-factors(gt) <i>etc</i>. and is not relevant to the choice of
reflections for refinement. <i>R</i>-factors based on <i>F</i>\^2\^ are
statistically about twice as large as those based on <i>F</i>, and <i>R</i>-
factors based on ALL data will be even larger.
;
_reflns_number_total     3646
_reflns_number_gt     2747
_reflns_threshold_expression     I>2\s(I)
_refine_ls_structure_factor_coef     Fsqd
_refine_ls_matrix_type     full
_refine_ls_R_factor_all     0.0543
_refine_ls_R_factor_gt     0.0402
_refine_ls_wR_factor_gt     0.1214
_refine_ls_wR_factor_ref     0.1330
_refine_ls_goodness_of_fit_ref     1.078
_refine_ls_restrained_S_all     1.078
_refine_ls_number_reflns     3646
_refine_ls_number_parameters     263
_refine_ls_number_restraints     0
_refine_ls_hydrogen_treatment     constr
_refine_ls_weighting_scheme     calc
_refine_ls_weighting_details
         'calc w=1/[\s^2^(Fo^2^)+(0.0595P)^2^+0.3188P] where P=(Fo^2^+2Fc^2^)/3'
_atom_sites_solution_hydrogens     geom
_atom_sites_solution_primary     direct
_atom_sites_solution_secondary     difmap
_refine_ls_shift/su_max     0.000
_refine_ls_shift/su_mean     0.000
_refine_diff_density_max     0.219
_refine_diff_density_min     -0.255
_refine_ls_extinction_method     'SHELXTL (Sheldrick, 2008)'
_refine_ls_extinction_coef     0.011(2)
_refine_ls_extinction_expression
                                  'Fc^*^=kFc[1+0.001xFc^2^\l^3^/sin(2\q)]^-1/4^'
loop_
    _atom_type_symbol
    _atom_type_description
    _atom_type_scat_dispersion_real
    _atom_type_scat_dispersion_imag
    _atom_type_scat_source
    'C' 'C' 0.0033 0.0016
                         'International Tables Vol C Tables 4.2.6.8 and 6.1.1.4'
    'H' 'H' 0.0000 0.0000
                         'International Tables Vol C Tables 4.2.6.8 and 6.1.1.4'
    'Cl' 'Cl' 0.1484 0.1585
                         'International Tables Vol C Tables 4.2.6.8 and 6.1.1.4'
_computing_data_collection     'SMART (Bruker, 2001)'
_computing_cell_refinement     'SAINT (Bruker, 2001)'
_computing_data_reduction     'SAINT (Bruker, 2001)'
_computing_structure_solution     'SHELXTL (Sheldrick, 2008)'
_computing_structure_refinement     'SHELXTL (Sheldrick, 2008)'
_computing_molecular_graphics     'SHELXTL (Sheldrick, 2008)'
_computing_publication_material
                         'SHELXTL (Sheldrick, 2008) and publCIF (Westrip, 2008)'
loop_
    _atom_site_type_symbol
    _atom_site_label
    _atom_site_fract_x
    _atom_site_fract_y
    _atom_site_fract_z
    _atom_site_U_iso_or_equiv
    _atom_site_adp_type
    _atom_site_calc_flag
    _atom_site_refinement_flags
    _atom_site_occupancy
    _atom_site_disorder_assembly
    _atom_site_disorder_group
    Cl Cl1 0.14417(6) 0.73515(2) 0.46199(7) 0.0815(2) Uani d . 1 . .
    C C1 0.38752(16) 0.68247(6) 0.60052(19) 0.0421(4) Uani d . 1 . .
    C C2 0.30669(16) 0.65243(5) 0.72229(18) 0.0407(4) Uani d . 1 . .
    C C3 0.16272(18) 0.63563(7) 0.7173(2) 0.0546(5) Uani d . 1 . .
    H H3 0.0926 0.6402 0.6349 0.066 Uiso calc R 1 . .
    C C4 0.1160(2) 0.60914(7) 0.8475(3) 0.0671(6) Uani d . 1 . .
    H H4 0.0121 0.5971 0.8434 0.080 Uiso calc R 1 . .
    C C5 0.2094(2) 0.59950(7) 0.9791(3) 0.0651(5) Uani d . 1 . .
    H H5 0.1692 0.5821 1.0571 0.078 Uiso calc R 1 . .
    C C6 0.3524(2) 0.61602(7) 0.9853(2) 0.0547(5) Uani d . 1 . .
    H H6 0.4216 0.6113 1.0682 0.066 Uiso calc R 1 . .
    C C7 0.40065(17) 0.64228(5) 0.85735(18) 0.0410(4) Uani d . 1 . .
    C C8 0.54497(17) 0.66472(6) 0.83543(19) 0.0427(4) Uani d . 1 . .
    C C9 0.6747(2) 0.66400(7) 0.9329(2) 0.0581(5) Uani d . 1 . .
    H H9 0.6787 0.6472 1.0228 0.070 Uiso calc R 1 . .
    C C10 0.7950(2) 0.69009(8) 0.8846(3) 0.0731(7) Uani d . 1 . .
    H H10 0.8899 0.6913 0.9430 0.088 Uiso calc R 1 . .
    C C11 0.7859(2) 0.71698(9) 0.7450(3) 0.0778(7) Uani d . 1 . .
    H H11 0.8749 0.7353 0.7215 0.093 Uiso calc R 1 . .
    C C12 0.6578(2) 0.71744(7) 0.6465(3) 0.0635(5) Uani d . 1 . .
    H H12 0.6545 0.7349 0.5576 0.076 Uiso calc R 1 . .
    C C13 0.53712(17) 0.69020(6) 0.6907(2) 0.0455(4) Uani d . 1 . .
    C C14 0.47723(18) 0.60085(6) 0.46017(19) 0.0461(4) Uani d . 1 . .
    H H14 0.5053 0.5943 0.5646 0.055 Uiso calc R 1 . .
    C C15 0.38570(18) 0.55633(6) 0.39464(19) 0.0460(4) Uani d . 1 . .
    C C16 0.2451(2) 0.54170(7) 0.4245(2) 0.0573(5) Uani d . 1 . .
    H H16 0.1867 0.5592 0.4909 0.069 Uiso calc R 1 . .
    C C17 0.1854(2) 0.49837(7) 0.3523(2) 0.0637(5) Uani d . 1 . .
    H H17 0.0848 0.4874 0.3737 0.076 Uiso calc R 1 . .
    C C18 0.2642(2) 0.47010(7) 0.2507(3) 0.0659(5) Uani d . 1 . .
    H H18 0.2167 0.4416 0.2063 0.079 Uiso calc R 1 . .
    C C19 0.4057(2) 0.48432(7) 0.2191(2) 0.0593(5) Uani d . 1 . .
    H H19 0.4628 0.4668 0.1516 0.071 Uiso calc R 1 . .
    C C20 0.46626(18) 0.52716(6) 0.29204(19) 0.0473(4) Uani d . 1 . .
    C C21 0.61091(18) 0.55048(7) 0.28235(19) 0.0497(4) Uani d . 1 . .
    C C22 0.7292(2) 0.53544(8) 0.1985(2) 0.0626(5) Uani d . 1 . .
    H H22 0.7211 0.5070 0.1383 0.075 Uiso calc R 1 . .
    C C23 0.8541(2) 0.56413(10) 0.2096(3) 0.0737(6) Uani d . 1 . .
    H H23 0.9398 0.5561 0.1552 0.088 Uiso calc R 1 . .
    C C24 0.8643(2) 0.60722(9) 0.3016(3) 0.0766(6) Uani d . 1 . .
    H H24 0.9573 0.6262 0.3044 0.092 Uiso calc R 1 . .
    C C25 0.7467(2) 0.62294(9) 0.3868(2) 0.0666(6) Uani d . 1 . .
    H H25 0.7561 0.6515 0.4466 0.080 Uiso calc R 1 . .
    C C26 0.61912(18) 0.59411(7) 0.37704(19) 0.0501(4) Uani d . 1 . .
    C C27 0.40233(18) 0.65354(6) 0.44306(19) 0.0472(4) Uani d . 1 . .
    H H27A 0.2972 0.6503 0.3934 0.057 Uiso calc R 1 . .
    H H27B 0.4661 0.6741 0.3816 0.057 Uiso calc R 1 . .
    C C28 0.3207(2) 0.73528(7) 0.5688(2) 0.0576(5) Uani d . 1 . .
    H H28A 0.3983 0.7549 0.5193 0.069 Uiso calc R 1 . .
    H H28B 0.3045 0.7520 0.6613 0.069 Uiso calc R 1 . .
loop_
    _atom_site_aniso_label
    _atom_site_aniso_U_11
    _atom_site_aniso_U_22
    _atom_site_aniso_U_33
    _atom_site_aniso_U_12
    _atom_site_aniso_U_13
    _atom_site_aniso_U_23
    Cl1 0.0610(3) 0.0870(4) 0.0956(5) 0.0332(3) -0.0002(3) 0.0213(3)
    C1 0.0348(7) 0.0412(8) 0.0506(10) 0.0036(6) 0.0054(7) 0.0058(7)
    C2 0.0311(7) 0.0375(8) 0.0540(10) 0.0019(6) 0.0063(7) -0.0014(7)
    C3 0.0342(8) 0.0576(10) 0.0720(13) -0.0010(7) 0.0043(8) -0.0049(9)
    C4 0.0415(9) 0.0611(11) 0.1018(17) -0.0098(8) 0.0271(10) -0.0070(11)
    C5 0.0605(11) 0.0605(11) 0.0774(15) -0.0026(9) 0.0271(10) 0.0139(10)
    C6 0.0519(10) 0.0536(10) 0.0593(12) 0.0054(8) 0.0092(8) 0.0090(9)
    C7 0.0390(8) 0.0344(7) 0.0503(10) 0.0048(6) 0.0075(7) 0.0000(7)
    C8 0.0333(7) 0.0382(8) 0.0563(11) 0.0045(6) 0.0020(7) -0.0065(7)
    C9 0.0454(9) 0.0554(10) 0.0720(13) 0.0096(8) -0.0072(9) -0.0139(9)
    C10 0.0352(9) 0.0727(13) 0.1100(19) 0.0001(9) -0.0045(10) -0.0327(13)
    C11 0.0392(9) 0.0748(13) 0.121(2) -0.0183(9) 0.0167(11) -0.0319(14)
    C12 0.0499(10) 0.0556(10) 0.0871(15) -0.0133(8) 0.0188(10) -0.0032(10)
    C13 0.0351(7) 0.0404(8) 0.0616(11) -0.0011(6) 0.0087(7) -0.0031(8)
    C14 0.0401(8) 0.0526(9) 0.0453(10) 0.0095(7) 0.0015(7) 0.0017(7)
    C15 0.0412(8) 0.0476(9) 0.0488(10) 0.0104(7) 0.0018(7) 0.0071(7)
    C16 0.0467(9) 0.0584(10) 0.0678(13) 0.0059(8) 0.0118(8) 0.0026(9)
    C17 0.0487(10) 0.0574(11) 0.0854(15) -0.0004(8) 0.0075(10) 0.0087(11)
    C18 0.0600(11) 0.0501(10) 0.0869(15) 0.0005(9) 0.0005(10) -0.0018(10)
    C19 0.0562(10) 0.0511(10) 0.0705(13) 0.0136(8) 0.0047(9) -0.0029(9)
    C20 0.0426(8) 0.0471(9) 0.0519(11) 0.0125(7) 0.0002(7) 0.0067(8)
    C21 0.0418(8) 0.0574(10) 0.0496(10) 0.0171(7) 0.0013(7) 0.0059(8)
    C22 0.0470(10) 0.0744(12) 0.0663(13) 0.0196(9) 0.0045(9) -0.0018(10)
    C23 0.0406(10) 0.1029(17) 0.0786(15) 0.0206(10) 0.0110(9) 0.0027(13)
    C24 0.0348(9) 0.1053(17) 0.0897(17) 0.0044(10) 0.0036(10) -0.0003(14)
    C25 0.0412(9) 0.0843(14) 0.0737(14) 0.0025(9) -0.0006(9) -0.0097(11)
    C26 0.0349(8) 0.0629(10) 0.0515(11) 0.0120(7) -0.0029(7) 0.0022(8)
    C27 0.0383(8) 0.0532(9) 0.0499(10) 0.0097(7) 0.0024(7) 0.0078(8)
    C28 0.0527(10) 0.0496(10) 0.0714(13) 0.0093(8) 0.0104(9) 0.0101(9)
_geom_special_details
;
All e.s.d.'s (except the e.s.d. in the dihedral angle between two l.s. planes)
are estimated using the full covariance matrix. The cell e.s.d.'s are taken
into account individually in the estimation of e.s.d.'s in distances, angles
and torsion angles; correlations between e.s.d.'s in cell parameters are only
used when they are defined by crystal symmetry. An approximate (isotropic)
treatment of cell e.s.d.'s is used for estimating e.s.d.'s involving l.s.
planes.
;
loop_
    _geom_bond_atom_site_label_1
    _geom_bond_atom_site_label_2
    _geom_bond_site_symmetry_2
    _geom_bond_distance
    _geom_bond_publ_flag
    Cl1 C28 . 1.720(2) ?
    C1 C13 . 1.470(2) ?
    C1 C28 . 1.522(2) ?
    C1 C2 . 1.560(2) ?
    C1 C27 . 1.638(2) ?
    C2 C3 . 1.290(2) ?
    C2 C7 . 1.441(2) ?
    C3 C4 . 1.455(3) ?
    C3 H3 . 0.9300 ?
    C4 C5 . 1.411(3) ?
    C4 H4 . 0.9300 ?
    C5 C6 . 1.280(3) ?
    C5 H5 . 0.9300 ?
    C6 C7 . 1.440(2) ?
    C6 H6 . 0.9300 ?
    C7 C8 . 1.381(2) ?
    C8 C9 . 1.360(2) ?
    C8 C13 . 1.478(2) ?
    C9 C10 . 1.326(3) ?
    C9 H9 . 0.9300 ?
    C10 C11 . 1.454(4) ?
    C10 H10 . 0.9300 ?
    C11 C12 . 1.355(3) ?
    C11 H11 . 0.9300 ?
    C12 C13 . 1.331(2) ?
    C12 H12 . 0.9300 ?
    C14 C26 . 1.472(2) ?
    C14 C15 . 1.505(2) ?
    C14 C27 . 1.530(2) ?
    C14 H14 . 0.9800 ?
    C15 C16 . 1.294(2) ?
    C15 C20 . 1.421(2) ?
    C16 C17 . 1.395(3) ?
    C16 H16 . 0.9300 ?
    C17 C18 . 1.394(3) ?
    C17 H17 . 0.9300 ?
    C18 C19 . 1.302(3) ?
    C18 H18 . 0.9300 ?
    C19 C20 . 1.390(3) ?
    C19 H19 . 0.9300 ?
    C20 C21 . 1.375(2) ?
    C21 C22 . 1.358(2) ?
    C21 C26 . 1.437(3) ?
    C22 C23 . 1.295(3) ?
    C22 H22 . 0.9300 ?
    C23 C24 . 1.411(3) ?
    C23 H23 . 0.9300 ?
    C24 C25 . 1.367(3) ?
    C24 H24 . 0.9300 ?
    C25 C26 . 1.315(3) ?
    C25 H25 . 0.9300 ?
    C27 H27A . 0.9700 ?
    C27 H27B . 0.9700 ?
    C28 H28A . 0.9700 ?
    C28 H28B . 0.9700 ?
loop_
    _geom_angle_atom_site_label_1
    _geom_angle_atom_site_label_2
    _geom_angle_atom_site_label_3
    _geom_angle_site_symmetry_1
    _geom_angle_site_symmetry_3
    _geom_angle
    _geom_angle_publ_flag
    C13 C1 C28 . . 105.72(13) ?
    C13 C1 C2 . . 94.22(12) ?
    C28 C1 C2 . . 115.17(13) ?
    C13 C1 C27 . . 116.01(12) ?
    C28 C1 C27 . . 108.04(14) ?
    C2 C1 C27 . . 116.85(12) ?
    C3 C2 C7 . . 115.17(16) ?
    C3 C2 C1 . . 127.39(16) ?
    C7 C2 C1 . . 117.44(13) ?
    C2 C3 C4 . . 116.40(17) ?
    C2 C3 H3 . . 121.8 ?
    C4 C3 H3 . . 121.8 ?
    C5 C4 C3 . . 127.81(16) ?
    C5 C4 H4 . . 116.1 ?
    C3 C4 H4 . . 116.1 ?
    C6 C5 C4 . . 116.31(19) ?
    C6 C5 H5 . . 121.8 ?
    C4 C5 H5 . . 121.8 ?
    C5 C6 C7 . . 116.61(19) ?
    C5 C6 H6 . . 121.7 ?
    C7 C6 H6 . . 121.7 ?
    C8 C7 C6 . . 128.77(16) ?
    C8 C7 C2 . . 103.51(14) ?
    C6 C7 C2 . . 127.70(15) ?
    C9 C8 C7 . . 125.19(17) ?
    C9 C8 C13 . . 124.93(16) ?
    C7 C8 C13 . . 109.88(14) ?
    C10 C9 C8 . . 112.0(2) ?
    C10 C9 H9 . . 124.0 ?
    C8 C9 H9 . . 124.0 ?
    C9 C10 C11 . . 123.34(18) ?
    C9 C10 H10 . . 118.3 ?
    C11 C10 H10 . . 118.3 ?
    C12 C11 C10 . . 125.04(19) ?
    C12 C11 H11 . . 117.5 ?
    C10 C11 H11 . . 117.5 ?
    C13 C12 C11 . . 112.7(2) ?
    C13 C12 H12 . . 123.7 ?
    C11 C12 H12 . . 123.7 ?
    C12 C13 C1 . . 123.32(17) ?
    C12 C13 C8 . . 121.94(17) ?
    C1 C13 C8 . . 114.73(13) ?
    C26 C14 C15 . . 96.56(14) ?
    C26 C14 C27 . . 113.72(15) ?
    C15 C14 C27 . . 118.13(13) ?
    C26 C14 H14 . . 109.2 ?
    C15 C14 H14 . . 109.2 ?
    C27 C14 H14 . . 109.2 ?
    C16 C15 C20 . . 117.73(17) ?
    C16 C15 C14 . . 126.93(17) ?
    C20 C15 C14 . . 115.32(14) ?
    C15 C16 C17 . . 116.78(18) ?
    C15 C16 H16 . . 121.6 ?
    C17 C16 H16 . . 121.6 ?
    C18 C17 C16 . . 125.34(18) ?
    C18 C17 H17 . . 117.3 ?
    C16 C17 H17 . . 117.3 ?
    C19 C18 C17 . . 118.73(19) ?
    C19 C18 H18 . . 120.6 ?
    C17 C18 H18 . . 120.6 ?
    C18 C19 C20 . . 116.08(18) ?
    C18 C19 H19 . . 122.0 ?
    C20 C19 H19 . . 122.0 ?
    C21 C20 C19 . . 129.09(16) ?
    C21 C20 C15 . . 105.57(15) ?
    C19 C20 C15 . . 125.33(16) ?
    C22 C21 C20 . . 126.61(18) ?
    C22 C21 C26 . . 124.45(17) ?
    C20 C21 C26 . . 108.94(15) ?
    C23 C22 C21 . . 114.3(2) ?
    C23 C22 H22 . . 122.8 ?
    C21 C22 H22 . . 122.8 ?
    C22 C23 C24 . . 122.10(19) ?
    C22 C23 H23 . . 118.9 ?
    C24 C23 H23 . . 118.9 ?
    C25 C24 C23 . . 124.5(2) ?
    C25 C24 H24 . . 117.8 ?
    C23 C24 H24 . . 117.8 ?
    C26 C25 C24 . . 114.1(2) ?
    C26 C25 H25 . . 122.9 ?
    C24 C25 H25 . . 122.9 ?
    C25 C26 C21 . . 120.52(17) ?
    C25 C26 C14 . . 125.89(18) ?
    C21 C26 C14 . . 113.56(15) ?
    C14 C27 C1 . . 112.98(13) ?
    C14 C27 H27A . . 109.0 ?
    C1 C27 H27A . . 109.0 ?
    C14 C27 H27B . . 109.0 ?
    C1 C27 H27B . . 109.0 ?
    H27A C27 H27B . . 107.8 ?
    C1 C28 Cl1 . . 113.56(13) ?
    C1 C28 H28A . . 108.9 ?
    Cl1 C28 H28A . . 108.9 ?
    C1 C28 H28B . . 108.9 ?
    Cl1 C28 H28B . . 108.9 ?
    H28A C28 H28B . . 107.7 ?
loop_
    _geom_torsion_atom_site_label_1
    _geom_torsion_atom_site_label_2
    _geom_torsion_atom_site_label_3
    _geom_torsion_atom_site_label_4
    _geom_torsion_site_symmetry_1
    _geom_torsion_site_symmetry_2
    _geom_torsion_site_symmetry_3
    _geom_torsion_site_symmetry_4
    _geom_torsion
    _geom_torsion_publ_flag
    C13 C1 C2 C3 . . . . 176.17(17) ?
    C28 C1 C2 C3 . . . . 66.6(2) ?
    C27 C1 C2 C3 . . . . -61.8(2) ?
    C13 C1 C2 C7 . . . . -3.14(16) ?
    C28 C1 C2 C7 . . . . -112.70(16) ?
    C27 C1 C2 C7 . . . . 118.88(14) ?
    C7 C2 C3 C4 . . . . 0.1(2) ?
    C1 C2 C3 C4 . . . . -179.23(15) ?
    C2 C3 C4 C5 . . . . -0.1(3) ?
    C3 C4 C5 C6 . . . . 0.1(3) ?
    C4 C5 C6 C7 . . . . -0.1(3) ?
    C5 C6 C7 C8 . . . . 178.42(17) ?
    C5 C6 C7 C2 . . . . 0.2(3) ?
    C3 C2 C7 C8 . . . . -178.76(14) ?
    C1 C2 C7 C8 . . . . 0.64(17) ?
    C3 C2 C7 C6 . . . . -0.2(2) ?
    C1 C2 C7 C6 . . . . 179.23(15) ?
    C6 C7 C8 C9 . . . . 3.1(3) ?
    C2 C7 C8 C9 . . . . -178.30(15) ?
    C6 C7 C8 C13 . . . . -176.25(15) ?
    C2 C7 C8 C13 . . . . 2.33(16) ?
    C7 C8 C9 C10 . . . . -177.88(16) ?
    C13 C8 C9 C10 . . . . 1.4(2) ?
    C8 C9 C10 C11 . . . . 1.2(3) ?
    C9 C10 C11 C12 . . . . -2.2(3) ?
    C10 C11 C12 C13 . . . . 0.1(3) ?
    C11 C12 C13 C1 . . . . -176.77(16) ?
    C11 C12 C13 C8 . . . . 2.5(3) ?
    C28 C1 C13 C12 . . . . -58.6(2) ?
    C2 C1 C13 C12 . . . . -176.21(16) ?
    C27 C1 C13 C12 . . . . 61.1(2) ?
    C28 C1 C13 C8 . . . . 122.11(15) ?
    C2 C1 C13 C8 . . . . 4.48(15) ?
    C27 C1 C13 C8 . . . . -118.20(15) ?
    C9 C8 C13 C12 . . . . -3.6(3) ?
    C7 C8 C13 C12 . . . . 175.79(16) ?
    C9 C8 C13 C1 . . . . 175.74(15) ?
    C7 C8 C13 C1 . . . . -4.88(18) ?
    C26 C14 C15 C16 . . . . -179.80(18) ?
    C27 C14 C15 C16 . . . . -58.4(2) ?
    C26 C14 C15 C20 . . . . 1.81(17) ?
    C27 C14 C15 C20 . . . . 123.19(16) ?
    C20 C15 C16 C17 . . . . -0.1(3) ?
    C14 C15 C16 C17 . . . . -178.46(16) ?
    C15 C16 C17 C18 . . . . -0.5(3) ?
    C16 C17 C18 C19 . . . . 0.4(3) ?
    C17 C18 C19 C20 . . . . 0.4(3) ?
    C18 C19 C20 C21 . . . . 179.31(19) ?
    C18 C19 C20 C15 . . . . -1.0(3) ?
    C16 C15 C20 C21 . . . . -179.38(16) ?
    C14 C15 C20 C21 . . . . -0.83(19) ?
    C16 C15 C20 C19 . . . . 0.9(3) ?
    C14 C15 C20 C19 . . . . 179.43(16) ?
    C19 C20 C21 C22 . . . . -1.2(3) ?
    C15 C20 C21 C22 . . . . 179.06(17) ?
    C19 C20 C21 C26 . . . . 179.09(17) ?
    C15 C20 C21 C26 . . . . -0.64(18) ?
    C20 C21 C22 C23 . . . . -179.87(19) ?
    C26 C21 C22 C23 . . . . -0.2(3) ?
    C21 C22 C23 C24 . . . . 0.0(3) ?
    C22 C23 C24 C25 . . . . 0.1(4) ?
    C23 C24 C25 C26 . . . . 0.1(3) ?
    C24 C25 C26 C21 . . . . -0.3(3) ?
    C24 C25 C26 C14 . . . . 177.61(17) ?
    C22 C21 C26 C25 . . . . 0.4(3) ?
    C20 C21 C26 C25 . . . . -179.91(18) ?
    C22 C21 C26 C14 . . . . -177.76(16) ?
    C20 C21 C26 C14 . . . . 2.0(2) ?
    C15 C14 C26 C25 . . . . 179.82(19) ?
    C27 C14 C26 C25 . . . . 55.1(3) ?
    C15 C14 C26 C21 . . . . -2.17(17) ?
    C27 C14 C26 C21 . . . . -126.84(16) ?
    C26 C14 C27 C1 . . . . -123.54(15) ?
    C15 C14 C27 C1 . . . . 124.34(16) ?
    C13 C1 C27 C14 . . . . 58.35(18) ?
    C28 C1 C27 C14 . . . . 176.78(13) ?
    C2 C1 C27 C14 . . . . -51.45(17) ?
    C13 C1 C28 Cl1 . . . . 179.50(12) ?
    C2 C1 C28 Cl1 . . . . -77.98(18) ?
    C27 C1 C28 Cl1 . . . . 54.69(17) ?
loop_
    _geom_hbond_atom_site_label_D
    _geom_hbond_atom_site_label_H
    _geom_hbond_atom_site_label_A
    _geom_hbond_site_symmetry_A
    _geom_hbond_distance_DH
    _geom_hbond_distance_HA
    _geom_hbond_distance_DA
    _geom_hbond_angle_DHA
    _geom_hbond_publ_flag
    C27 H27A Cl1 . 0.97 2.68 3.075(2) 104.9 yes
    C10 H10 Cl1 4_676 0.93 2.89 3.573(2) 131.4 no
