# Supplementary material for: 9-Chloro­methyl-9-[(9H-fluoren-9-yl)meth­yl]-9H-fluorene
Source: Acta Crystallogr Sect E Struct Rep Online. 2008 May 3;64(Pt 6):o996. doi: 10.1107/S1600536808012117 (PMC2961556; doi:10.1107/S1600536808012117)
Supplement: Supplementary file 2 [file e-64-0o996-Isup2.hkl]

# 
# h,k,l, Fc-squared, Fo-squared, sigma(Fo-squared) and status flag 
# 
data_I
_shelx_title ' lysii in P2(1)/c' 
_shelx_refln_list_code          4 
_shelx_F_calc_maximum      178.74 
_exptl_crystal_F_000       824.00 
_reflns_d_resolution_high  0.8331 
 
loop_ 
 _symmetry_equiv_pos_as_xyz 
 'x, y, z' 
 '-x, y+1/2, -z+1/2' 
 '-x, -y, -z' 
 'x, -y-1/2, z-1/2' 
 
_cell_length_a     8.4346 
_cell_length_b    26.3676 
_cell_length_c     9.1162 
_cell_angle_alpha  90.000 
_cell_angle_beta   94.078 
_cell_angle_gamma  90.000 
 
_shelx_F_squared_multiplier     1.000 
 
loop_ 
 _refln_index_h 
 _refln_index_k 
 _refln_index_l 
 _refln_F_squared_calc 
 _refln_F_squared_meas 
 _refln_F_squared_sigma 
 _refln_observed_status 
   2   0   0    12252.22    12497.18    113.42 o 
   3   0   0     3319.82     3427.47     22.12 o 
   4   0   0     4400.39     5289.23     35.35 o 
   5   0   0      432.88      483.80      4.67 o 
   6   0   0      143.33      125.13      2.54 o 
   7   0   0      202.96      189.91      3.10 o 
   8   0   0      319.91      345.76      4.78 o 
   9   0   0       51.09       36.17      2.46 o 
  10   0   0        3.25        1.00      2.66 o 
   2   1   0      193.85      179.22      1.31 o 
   3   1   0     2646.16     2847.28     12.90 o 
   4   1   0       17.64       12.52      1.02 o 
   5   1   0     1748.92     1972.43     10.17 o 
   6   1   0      123.56      113.62      1.65 o 
   7   1   0       64.72       65.12      1.61 o 
   8   1   0      594.15      573.19      4.56 o 
   9   1   0        4.85        2.95      1.30 o 
  10   1   0        0.17       -0.20      1.87 o 
   2   2   0       78.74       78.50      0.80 o 
   3   2   0       11.40        6.87      0.60 o 
   4   2   0     1351.92     1515.73      7.52 o 
   5   2   0      199.85      227.20      2.16 o 
   6   2   0      987.98     1126.71      6.89 o 
   7   2   0        7.92        6.91      1.15 o 
   8   2   0      134.72      113.81      2.26 o 
   9   2   0      170.43      172.37      3.26 o 
  10   2   0        3.97        1.47      1.82 o 
   1   3   0      546.67      485.40      4.49 o 
   2   3   0     1523.76     1441.41      6.36 o 
   3   3   0      122.58      118.14      1.19 o 
   4   3   0      203.30      288.57      2.21 o 
   5   3   0     1003.04     1040.54      6.44 o 
   6   3   0      518.95      487.10      3.59 o 
   7   3   0      163.34      182.39      2.48 o 
   8   3   0      879.01      828.19      9.10 o 
   9   3   0       85.50      100.01      2.32 o 
  10   3   0        0.35        0.86      1.78 o 
   0   4   0      262.28      261.88      2.09 o 
   1   4   0     1055.18      954.43      5.40 o 
   2   4   0     1580.94     1583.07      7.52 o 
   3   4   0      472.79      450.64      2.58 o 
   4   4   0       82.55      107.13      1.76 o 
   5   4   0        1.94        3.99      0.84 o 
   6   4   0       47.79       48.38      1.31 o 
   7   4   0       44.19       45.30      1.79 o 
   8   4   0       25.53       22.29      1.75 o 
   9   4   0        0.03        0.21      1.02 o 
  10   4   0       19.38        3.27      3.41 o 
   1   5   0      522.10      484.38      4.31 o 
   2   5   0     2768.04     2728.25     17.48 o 
   3   5   0      342.39      414.49      2.61 o 
   4   5   0       73.59       76.34      1.07 o 
   6   5   0      545.42      516.09      4.97 o 
   7   5   0      404.49      422.66      4.29 o 
   8   5   0      253.52      246.36      3.64 o 
   9   5   0      173.93      161.00      3.23 o 
   0   6   0        2.31        1.21      0.79 o 
   1   6   0     7300.30     7120.40     40.85 o 
   2   6   0      335.35      333.84      2.08 o 
   3   6   0      982.07     1005.83      5.26 o 
   4   6   0     1512.88     1625.42      9.65 o 
   5   6   0       89.13       72.39      1.27 o 
   6   6   0      424.50      463.60      5.21 o 
   7   6   0        0.37        1.11      1.06 o 
   8   6   0      500.17      499.79      4.80 o 
   9   6   0        1.23        2.96      1.66 o 
   1   7   0     8681.37     8485.49     50.75 o 
   2   7   0     1055.17     1048.02      5.88 o 
   3   7   0        8.63        8.08      0.57 o 
   4   7   0      275.81      248.94      2.01 o 
   5   7   0      128.17      113.15      1.57 o 
   6   7   0      493.82      519.31      4.03 o 
   7   7   0      548.99      501.87      4.06 o 
   8   7   0       13.08       12.56      1.40 o 
   9   7   0        0.16        1.78      1.11 o 
   0   8   0     3457.80     3299.40     33.36 o 
   1   8   0     1903.90     1968.61     11.89 o 
   2   8   0      972.78     1037.51      6.72 o 
   3   8   0      304.95      266.15      2.22 o 
   4   8   0      512.22      548.66      3.54 o 
   5   8   0      173.54      204.80      2.03 o 
   6   8   0      281.54      309.27      3.98 o 
   7   8   0      196.48      194.74      4.55 o 
   8   8   0        0.02        1.08      0.69 o 
   9   8   0        4.00        6.36      1.54 o 
   1   9   0     2658.22     2657.80     14.15 o 
   2   9   0      277.00      227.77      2.54 o 
   3   9   0      917.52      925.43      5.63 o 
   4   9   0      699.58      740.03      4.30 o 
   5   9   0      869.09      934.28      5.62 o 
   6   9   0       46.02       51.33      1.32 o 
   7   9   0      345.15      301.97      4.74 o 
   8   9   0        1.36        0.25      0.57 o 
   9   9   0        3.35        3.12      1.42 o 
   0  10   0     1117.58     1112.45     18.77 o 
   1  10   0      308.12      332.18      2.77 o 
   2  10   0      722.49      755.29      5.52 o 
   3  10   0     1132.26     1332.79      7.88 o 
   4  10   0      293.37      345.90      2.70 o 
   5  10   0        3.50        2.75      0.58 o 
   6  10   0        6.15        6.84      0.53 o 
   7  10   0      497.93      437.23      6.83 o 
   8  10   0        0.07        0.65      0.78 o 
   9  10   0      168.69      142.03      5.65 o 
   1  11   0     2949.82     3073.39     19.88 o 
   2  11   0      123.51      153.60      2.02 o 
   3  11   0      228.76      242.94      2.22 o 
   4  11   0       26.82       19.28      1.74 o 
   5  11   0       21.70       22.23      1.42 o 
   6  11   0       49.27       48.14      1.56 o 
   7  11   0       68.06       53.24      2.42 o 
   8  11   0      419.34      378.34      7.51 o 
   9  11   0       59.44       53.52      4.69 o 
   0  12   0       40.05       41.32      2.12 o 
   1  12   0       77.67       78.64      1.35 o 
   2  12   0      467.73      481.12      4.18 o 
   3  12   0      102.37       88.67      1.10 o 
   4  12   0      319.42      349.95      2.87 o 
   5  12   0        9.33       11.57      0.89 o 
   6  12   0      311.17      340.62      4.46 o 
   7  12   0       89.79       90.02      3.09 o 
   8  12   0      249.03      248.56      8.14 o 
   9  12   0        0.01        1.37      2.15 o 
   1  13   0       22.28       19.98      1.27 o 
   2  13   0      578.15      577.72      4.05 o 
   3  13   0      207.07      198.29      1.76 o 
   4  13   0       65.38       58.95      1.15 o 
   5  13   0        5.37        4.44      0.62 o 
   6  13   0        1.36        5.69      1.30 o 
   7  13   0      128.11      125.96      3.95 o 
   8  13   0       89.03       88.55      5.60 o 
   9  13   0       20.46       12.82      5.87 o 
   0  14   0     1710.44     1816.32     25.40 o 
   1  14   0      318.51      351.40      3.65 o 
   2  14   0        9.91       15.89      0.89 o 
   3  14   0      181.83      178.17      3.80 o 
   4  14   0      308.51      328.41      2.48 o 
   5  14   0      141.47      149.85      1.65 o 
   6  14   0        1.02        0.30      1.86 o 
   7  14   0        1.32        1.49      1.82 o 
   8  14   0      100.15       90.50      6.36 o 
   9  14   0        0.27        1.08      1.89 o 
   1  15   0      235.99      232.71      5.21 o 
   2  15   0      135.72      138.46      2.27 o 
   3  15   0        0.76        0.44      0.86 o 
   4  15   0       21.24       30.94      2.54 o 
   5  15   0      268.56      268.79      4.28 o 
   6  15   0      252.78      255.86      4.37 o 
   7  15   0        5.41        7.42      2.02 o 
   8  15   0       11.86        8.99      1.99 o 
   0  16   0      467.85      481.14      6.35 o 
   1  16   0      487.70      497.45      4.87 o 
   2  16   0        4.10        2.70      0.79 o 
   3  16   0      237.78      242.52      3.07 o 
   4  16   0      254.50      273.11      4.48 o 
   5  16   0      387.12      382.15      3.71 o 
   6  16   0       44.25       37.93      2.81 o 
   7  16   0        0.85        4.23      3.63 o 
   8  16   0        1.31        2.76      4.63 o 
   1  17   0        1.26        1.75      0.94 o 
   2  17   0      200.56      207.70      2.79 o 
   3  17   0       12.91       13.84      1.43 o 
   4  17   0        0.51       -0.59      1.18 o 
   5  17   0      208.34      192.85      3.09 o 
   6  17   0       74.55       70.76      4.91 o 
   7  17   0       29.58       36.52      5.55 o 
   8  17   0       31.24       34.75      5.39 o 
   0  18   0      284.91      294.71      9.42 o 
   1  18   0       22.96       27.44      1.62 o 
   2  18   0        9.48       11.55      1.15 o 
   3  18   0       45.82       49.73      3.47 o 
   4  18   0      340.88      335.68      3.62 o 
   5  18   0       36.00       35.23      1.29 o 
   6  18   0       21.21       15.85      4.71 o 
   7  18   0       25.17       28.68      4.80 o 
   8  18   0       24.74       31.59      5.42 o 
   1  19   0      239.91      269.55      3.05 o 
   2  19   0       19.13       18.61      1.30 o 
   3  19   0       33.00       40.31      2.13 o 
   4  19   0       89.42       84.38      2.58 o 
   5  19   0       12.60       10.18      1.43 o 
   6  19   0        3.59        2.51      3.40 o 
   7  19   0       48.73       66.29      5.73 o 
   8  19   0        4.17        3.96      4.36 o 
   0  20   0      186.63      207.87      7.86 o 
   1  20   0       52.04       56.11      2.14 o 
   2  20   0        1.22        0.90      1.05 o 
   3  20   0       10.56        9.83      2.18 o 
   4  20   0       14.25       16.07      1.70 o 
   5  20   0      194.33      184.36      2.75 o 
   6  20   0       11.30       13.93      3.78 o 
   7  20   0       12.43       18.55      4.71 o 
   1  21   0       18.38       22.13      1.53 o 
   2  21   0      133.26      139.37      2.53 o 
   3  21   0      101.98      103.57      2.75 o 
   4  21   0       32.04       43.41      2.15 o 
   5  21   0       70.52       61.98      2.29 o 
   6  21   0        5.32        3.69      2.19 o 
   7  21   0        0.70       -2.36      6.68 o 
   0  22   0       61.36       65.48      3.31 o 
   1  22   0       24.48       23.42      1.86 o 
   2  22   0       21.52       16.14      1.11 o 
   3  22   0       33.53       45.93      3.03 o 
   4  22   0       38.69       38.69      2.76 o 
   5  22   0      140.76      135.05      2.88 o 
   6  22   0       15.52       13.30      2.60 o 
   7  22   0        4.79        7.87      8.00 o 
   1  23   0      225.32      214.16      3.39 o 
   2  23   0        0.07        1.51      1.29 o 
   3  23   0        0.01        2.27      1.72 o 
   4  23   0        4.59        5.09      1.83 o 
   5  23   0        0.03        0.64      1.21 o 
   6  23   0       69.21       84.89      6.70 o 
   0  24   0      434.55      433.12      6.22 o 
   1  24   0       33.85       32.43      2.02 o 
   2  24   0       73.58       73.46      2.19 o 
   3  24   0       22.79       26.68      2.49 o 
   4  24   0      197.98      208.16      4.77 o 
   5  24   0        0.72        0.36      1.56 o 
   6  24   0        0.04       -1.32      4.16 o 
   1  25   0      129.29      118.14      2.63 o 
   2  25   0      111.12       95.49      2.67 o 
   3  25   0      204.84      208.58      5.07 o 
   4  25   0        3.35        3.65      2.00 o 
   5  25   0       35.72       37.28      2.33 o 
   6  25   0        9.73       10.86      6.46 o 
   0  26   0       53.01       59.32      3.19 o 
   1  26   0       26.00       25.53      2.53 o 
   2  26   0       45.09       41.33      3.10 o 
   3  26   0        0.70       -2.33      2.85 o 
   4  26   0       10.62       11.46      2.78 o 
   5  26   0      116.19      116.70      3.84 o 
   1  27   0       12.36       13.29      2.08 o 
   2  27   0       13.95        8.51      2.79 o 
   3  27   0       57.31       51.29      3.30 o 
   4  27   0      198.35      209.73      5.14 o 
   5  27   0       69.60       74.84      9.56 o 
   0  28   0        4.83        4.78      2.72 o 
   1  28   0       20.45       20.20      2.04 o 
   2  28   0       20.17       15.47      2.95 o 
   3  28   0        6.02        7.68      2.51 o 
   4  28   0       18.91       20.37      2.93 o 
   1  29   0        6.32        3.23      1.95 o 
   2  29   0       74.56       75.78      3.92 o 
   3  29   0        0.42        0.66      2.12 o 
   4  29   0       12.76        9.12      3.57 o 
   0  30   0        6.54        5.95      3.31 o 
   1  30   0       35.08       30.62      7.49 o 
   2  30   0        1.32        2.33      2.51 o 
   3  30   0      138.02      138.26      4.26 o 
   1  31   0       16.12        8.38      2.89 o 
   2  31   0       61.49       70.41      3.37 o 
 -10   1   1        3.41        0.44      1.50 o 
  -9   1   1       46.60       40.07      2.21 o 
  -8   1   1      695.91      696.37      6.44 o 
  -7   1   1      214.80      218.66      2.99 o 
  -6   1   1      111.19      117.97      2.27 o 
  -5   1   1      760.01      848.71      5.49 o 
  -4   1   1      983.34     1186.88      6.78 o 
  -3   1   1        9.06        7.92      0.84 o 
  -2   1   1     2410.93     2464.48     16.75 o 
  -1   1   1      112.98       89.20      1.18 o 
   1   1   1     3803.44     3593.55     30.01 o 
   2   1   1      538.95      563.13      4.46 o 
   3   1   1      449.65      542.78      4.33 o 
   4   1   1      532.37      624.76      5.10 o 
   5   1   1     1446.42     1664.99     10.25 o 
   6   1   1        8.53       13.08      1.14 o 
   7   1   1      184.10      183.30      3.01 o 
   8   1   1       28.26       31.06      2.08 o 
   9   1   1      127.92      114.88      5.82 o 
 -10   2   1       36.95       30.13      2.26 o 
  -9   2   1      105.78       96.74      2.77 o 
  -8   2   1      440.60      367.46      4.88 o 
  -7   2   1      119.52      134.92      2.42 o 
  -6   2   1      420.86      493.82      4.30 o 
  -5   2   1       61.04       75.14      1.54 o 
  -4   2   1      139.93      180.51      1.85 o 
  -3   2   1      241.69      289.19      2.18 o 
  -2   2   1      101.76      105.23      1.61 o 
  -1   2   1      479.00      467.96      3.35 o 
   1   2   1       86.98       71.28      1.43 o 
   2   2   1      324.29      305.36      2.43 o 
   3   2   1       91.76       92.73      1.33 o 
   4   2   1        1.33        0.83      0.65 o 
   5   2   1        0.62       -0.19      0.78 o 
   6   2   1        3.30        5.34      1.06 o 
   7   2   1       48.53       50.30      1.99 o 
   8   2   1      243.17      249.95      3.77 o 
   9   2   1       24.39       23.04      1.84 o 
 -10   3   1        5.66        5.69      1.91 o 
  -9   3   1      107.63       88.20      2.97 o 
  -8   3   1      521.91      507.99      5.38 o 
  -7   3   1        1.40        1.31      1.10 o 
  -6   3   1        4.04        2.14      1.12 o 
  -5   3   1      344.88      401.17      3.53 o 
  -4   3   1       59.61       49.13      1.15 o 
  -3   3   1       89.87      107.26      1.39 o 
  -2   3   1      560.06      541.96      3.61 o 
  -1   3   1     1324.07     1329.49      8.24 o 
   0   3   1        5.81        4.84      0.64 o 
   1   3   1     3071.00     2884.87     71.51 o 
   2   3   1      318.08      280.05      4.54 o 
   3   3   1       35.79       38.94      0.93 o 
   4   3   1      105.86      108.59      1.70 o 
   5   3   1        0.02        0.21      0.63 o 
   6   3   1       52.24       65.52      1.78 o 
   7   3   1      477.52      486.42      6.65 o 
   8   3   1       15.51       14.73      1.57 o 
   9   3   1       27.86       29.24      2.54 o 
 -10   4   1       29.88       26.44      3.71 o 
  -9   4   1       17.11       16.17      3.02 o 
  -8   4   1        2.78        4.01      1.29 o 
  -7   4   1        4.07        5.14      1.29 o 
  -6   4   1       14.07       15.60      1.25 o 
  -5   4   1     1005.97     1172.86      7.12 o 
  -4   4   1       76.57      111.93      1.76 o 
  -3   4   1      734.39      815.95      5.08 o 
  -2   4   1      251.66      224.00      2.17 o 
  -1   4   1    14353.52    14552.64     97.08 o 
   0   4   1    31948.96    35605.32    354.58 o 
   1   4   1      326.85      343.61      2.83 o 
   2   4   1        5.65        4.36      0.98 o 
   3   4   1      106.04      107.02      1.41 o 
   4   4   1      245.23      278.93      2.47 o 
   5   4   1      130.73      153.68      1.91 o 
   6   4   1       79.89       73.38      1.97 o 
   7   4   1       10.99       12.94      1.41 o 
   8   4   1        7.44        6.69      1.71 o 
   9   4   1       40.02       35.82      1.86 o 
  -9   5   1        4.73        5.19      1.95 o 
  -8   5   1       68.23       75.85      2.53 o 
  -7   5   1        1.37        1.01      1.01 o 
  -6   5   1      170.08      177.12      2.24 o 
  -5   5   1       52.59       65.90      1.50 o 
  -4   5   1       32.44       45.43      1.71 o 
  -3   5   1      766.80      841.34      5.26 o 
  -2   5   1     2423.91     2390.12     12.76 o 
  -1   5   1     9613.16     9578.99     50.91 o 
   0   5   1     2623.00     2450.54     13.63 o 
   1   5   1    21094.78    21243.04    198.04 o 
   2   5   1       76.21       72.28      1.90 o 
   3   5   1      580.87      742.41      5.91 o 
   4   5   1     4723.68     5272.48     54.35 o 
   5   5   1        0.18        0.38      0.67 o 
   6   5   1        0.53        0.29      0.78 o 
   7   5   1       45.40       36.89      2.36 o 
   8   5   1       26.11       21.42      1.74 o 
   9   5   1      124.39      122.55      3.32 o 
  -9   6   1        5.25        4.17      1.76 o 
  -8   6   1       47.29       57.73      2.22 o 
  -7   6   1       17.42       14.43      1.71 o 
  -6   6   1       33.55       44.32      1.54 o 
  -5   6   1      237.23      205.64      2.21 o 
  -4   6   1     1094.78     1271.24      7.32 o 
  -3   6   1       44.72       44.04      1.49 o 
  -2   6   1     1162.52     1139.74      6.88 o 
  -1   6   1    11956.63    11857.16     64.39 o 
   0   6   1       39.56       47.13      1.98 o 
   1   6   1     8106.99     7701.31     67.24 o 
   3   6   1       34.24       32.06      1.40 o 
   4   6   1      149.65      161.60      3.34 o 
   5   6   1        5.43        3.45      0.47 o 
   6   6   1        0.25        0.43      0.85 o 
   7   6   1      840.44      882.47      7.67 o 
   8   6   1        1.46        1.26      0.84 o 
   9   6   1      225.99      222.58      6.07 o 
  -9   7   1       18.81       14.96      1.79 o 
  -8   7   1      134.38      140.05      3.77 o 
  -7   7   1        0.19        0.72      0.87 o 
  -6   7   1       63.54       78.23      1.78 o 
  -5   7   1       87.31       81.67      1.65 o 
  -4   7   1     1680.95     1836.07     10.00 o 
  -3   7   1     1911.00     2197.03     12.56 o 
  -2   7   1        1.91        3.11      0.90 o 
  -1   7   1     5236.11     5491.85     29.26 o 
   0   7   1     3118.62     3074.78     26.42 o 
   1   7   1       35.71       35.32      0.75 o 
   2   7   1      490.51      445.96     11.40 o 
   3   7   1       18.85       18.52      1.25 o 
   4   7   1      547.54      570.58      8.82 o 
   5   7   1      196.14      179.50      2.74 o 
   6   7   1       73.52       82.84      1.64 o 
   7   7   1       42.79       39.72      1.10 o 
   8   7   1       18.68       19.51      1.38 o 
   9   7   1        0.02       -0.25      0.67 o 
  -9   8   1       15.08        9.16      1.96 o 
  -8   8   1       18.64       26.15      1.70 o 
  -7   8   1      347.65      317.74      3.52 o 
  -6   8   1      196.53      187.91      2.57 o 
  -5   8   1      102.37       95.49      1.65 o 
  -4   8   1      507.54      596.98      4.13 o 
  -3   8   1       14.66        8.26      1.08 o 
  -2   8   1     3521.86     3531.73     19.36 o 
  -1   8   1     3395.87     3637.10     19.59 o 
   0   8   1      164.36      154.09      3.08 o 
   1   8   1     2323.92     2253.33     37.56 o 
   2   8   1     2096.84     2225.90     16.82 o 
   4   8   1      307.28      313.36      3.76 o 
   5   8   1        6.27        5.97      1.01 o 
   6   8   1      393.09      398.46      4.44 o 
   7   8   1      119.89      124.88      3.55 o 
   8   8   1       28.48       25.59      3.45 o 
   9   8   1       50.95       58.10      4.31 o 
  -9   9   1       98.38       97.51      2.62 o 
  -8   9   1       59.51       46.27      1.65 o 
  -7   9   1       51.35       51.85      1.69 o 
  -6   9   1       93.26       92.12      2.66 o 
  -5   9   1      265.03      279.38      2.55 o 
  -4   9   1       21.26       31.64      1.23 o 
  -3   9   1      417.71      463.81      3.86 o 
  -2   9   1        2.31        1.15      1.01 o 
  -1   9   1        0.79        0.26      0.66 o 
   0   9   1     1191.66     1157.40      7.12 o 
   1   9   1     1238.51     1167.90      9.65 o 
   2   9   1       57.88       50.64      1.18 o 
   3   9   1      888.04      993.12     11.76 o 
   4   9   1       53.09       34.90      2.68 o 
   5   9   1     1280.73     1405.90     14.64 o 
   6   9   1     1074.40     1130.94     13.29 o 
   7   9   1      132.26      123.35      5.08 o 
   8   9   1        9.68       10.71      3.22 o 
   9   9   1        2.62        1.61      2.90 o 
  -9  10   1       49.97       55.58      1.89 o 
  -8  10   1       17.26       15.89      1.48 o 
  -7  10   1       38.30       36.79      1.99 o 
  -6  10   1      343.17      337.30      3.80 o 
  -5  10   1      343.98      344.12      2.99 o 
  -4  10   1      417.17      497.28      3.61 o 
  -3  10   1      260.88      331.57      3.06 o 
  -2  10   1     4024.82     4134.34     23.13 o 
  -1  10   1      761.68      842.81      6.00 o 
   0  10   1       58.15       48.37      1.43 o 
   1  10   1       22.17       19.34      0.95 o 
   2  10   1      635.93      590.07      5.64 o 
   3  10   1       51.65       40.81      1.06 o 
   4  10   1      773.96      887.20     14.18 o 
   5  10   1       66.94       80.47      3.51 o 
   6  10   1      298.04      295.21      5.82 o 
   7  10   1        2.44        1.28      2.85 o 
   8  10   1       57.81       67.67      5.02 o 
   9  10   1        0.65        4.64      3.96 o 
  -9  11   1        0.34        1.18      1.04 o 
  -8  11   1       53.96       54.01      2.16 o 
  -7  11   1      398.39      386.92      3.75 o 
  -6  11   1        4.45        3.78      1.04 o 
  -5  11   1        5.45        6.99      0.94 o 
  -4  11   1      486.90      496.42      3.68 o 
  -3  11   1       54.06       40.39      1.25 o 
  -2  11   1     2196.91     2304.65     15.21 o 
  -1  11   1     2259.62     2279.12     14.27 o 
   0  11   1     2636.21     2463.95     17.49 o 
   1  11   1      519.53      485.90      4.16 o 
   2  11   1     1514.43     1611.80     13.64 o 
   3  11   1      169.76      169.52      2.53 o 
   4  11   1       21.70       37.58      2.93 o 
   5  11   1      247.21      255.35      5.19 o 
   6  11   1      127.47      125.97      4.36 o 
   7  11   1       27.55       29.02      3.54 o 
   8  11   1        5.96        4.42      3.69 o 
   9  11   1      187.40      190.36      7.63 o 
  -9  12   1       10.08        4.80      1.55 o 
  -8  12   1      163.67      160.27      3.20 o 
  -7  12   1        0.36        0.05      0.62 o 
  -6  12   1      460.30      470.12      4.12 o 
  -5  12   1      156.07      158.14      2.95 o 
  -4  12   1      105.39      111.05      2.46 o 
  -3  12   1        6.08        8.71      1.16 o 
  -2  12   1     1140.31     1130.20      8.25 o 
  -1  12   1     2537.42     2584.17     16.24 o 
   0  12   1      103.48      102.82      1.72 o 
   1  12   1     1447.51     1473.44     13.01 o 
   2  12   1      203.26      174.73      2.80 o 
   3  12   1      493.52      448.17      5.46 o 
   4  12   1      197.63      218.51      6.25 o 
   5  12   1     1347.09     1329.26     14.33 o 
   6  12   1        3.94        6.28      2.78 o 
   7  12   1        9.19       10.42      3.22 o 
   8  12   1        1.39       -1.26      2.87 o 
   9  12   1       66.55       51.42     33.13 o 
  -9  13   1        0.86        1.01      2.52 o 
  -8  13   1       33.34       29.51      1.56 o 
  -7  13   1      285.49      285.56      3.25 o 
  -6  13   1       49.77       53.21      1.82 o 
  -5  13   1      117.39      126.03      1.89 o 
  -4  13   1      576.17      620.77      5.42 o 
  -3  13   1      474.45      457.26      4.79 o 
  -2  13   1     1022.94     1041.91      7.76 o 
  -1  13   1      165.94      161.77      4.25 o 
   0  13   1     1366.27     1247.25      7.16 o 
   1  13   1     1295.86     1355.50     12.36 o 
   2  13   1       14.69       17.50      1.29 o 
   3  13   1        4.85        6.58      0.99 o 
   4  13   1     1184.87     1238.48     19.62 o 
   5  13   1       88.72       95.20      5.57 o 
   6  13   1      261.39      238.89      6.44 o 
   7  13   1       16.98       11.15      3.39 o 
   8  13   1       14.44       21.40      4.75 o 
   9  13   1       10.03        8.33      5.87 o 
  -9  14   1       33.21       23.45      6.99 o 
  -8  14   1        0.07        0.39      0.59 o 
  -7  14   1       60.07       61.63      1.86 o 
  -6  14   1      321.26      314.27      3.32 o 
  -5  14   1      101.88       93.09      1.78 o 
  -4  14   1       15.64       19.33      1.60 o 
  -3  14   1       82.59       96.72      2.14 o 
  -2  14   1      122.73      142.55      2.69 o 
  -1  14   1     1072.33     1034.19      7.76 o 
   0  14   1      449.19      487.47      3.56 o 
   1  14   1      101.20       78.19      3.01 o 
   2  14   1      263.52      293.03      4.38 o 
   3  14   1     1573.36     1621.89     12.17 o 
   4  14   1       22.65       20.01      0.78 o 
   5  14   1       67.90       79.24      5.51 o 
   6  14   1      971.72      959.33     16.52 o 
   7  14   1       82.91       77.04      5.56 o 
   8  14   1        4.52        3.67      5.39 o 
  -8  15   1       58.94       59.21      9.54 o 
  -7  15   1       21.70       25.27      1.36 o 
  -6  15   1      174.07      176.67      2.80 o 
  -5  15   1       94.27       85.07      1.77 o 
  -4  15   1       50.02       47.62      2.46 o 
  -3  15   1      273.14      276.76      4.28 o 
  -2  15   1       16.60       21.83      1.49 o 
  -1  15   1       36.64       36.58      1.36 o 
   0  15   1      536.38      520.40      3.97 o 
   1  15   1       40.39       29.04      2.26 o 
   2  15   1       36.96       27.05      2.28 o 
   3  15   1       53.49       45.71      1.61 o 
   4  15   1      472.78      483.17      4.96 o 
   5  15   1        0.22        0.76      2.72 o 
   6  15   1        5.12        3.85      4.16 o 
   7  15   1       71.66       57.65      6.28 o 
   8  15   1       91.33       95.20      6.76 o 
  -8  16   1       72.42       70.65      2.96 o 
  -7  16   1       40.24       36.44      2.70 o 
  -6  16   1      129.05      115.32      2.40 o 
  -5  16   1       70.47       74.45      2.80 o 
  -4  16   1      185.53      198.04      3.25 o 
  -3  16   1        0.56        2.43      1.26 o 
  -2  16   1       50.45       69.89      2.05 o 
  -1  16   1      266.45      228.48      2.71 o 
   0  16   1      843.22      891.10      7.24 o 
   1  16   1      547.90      570.47      6.67 o 
   2  16   1      118.49      127.74      3.69 o 
   3  16   1      126.42      122.30      2.42 o 
   4  16   1       18.05       20.56      1.04 o 
   5  16   1      356.04      357.08      8.29 o 
   6  16   1       77.79       77.63      6.24 o 
   7  16   1        1.09       -0.03      3.80 o 
   8  16   1        1.09        4.03      4.42 o 
  -8  17   1        5.90        5.93      2.42 o 
  -7  17   1       20.52       19.87      2.05 o 
  -6  17   1       10.44        9.58      1.70 o 
  -5  17   1       56.05       61.38      2.80 o 
  -4  17   1       63.53       60.27      2.83 o 
  -3  17   1      160.06      170.96      3.68 o 
  -2  17   1      108.80      104.15      2.32 o 
  -1  17   1      124.83      122.34      2.04 o 
   0  17   1      470.94      437.06      4.48 o 
   1  17   1      130.53      122.65      3.22 o 
   2  17   1      143.10      153.11      3.12 o 
   3  17   1      119.23      108.84      2.22 o 
   4  17   1      178.34      171.39      2.45 o 
   5  17   1        0.78        0.67      2.88 o 
   6  17   1       19.71       17.50      5.98 o 
   7  17   1      116.79      131.56      8.61 o 
   8  17   1      101.74      105.04      7.25 o 
  -8  18   1        3.75        3.79      2.29 o 
  -7  18   1       15.86       11.63      1.69 o 
  -6  18   1       69.50       60.25      1.65 o 
  -5  18   1      929.70      894.10      7.21 o 
  -4  18   1        6.19       11.78      1.78 o 
  -3  18   1       44.48       45.89      2.08 o 
  -2  18   1       47.19       48.45      1.73 o 
  -1  18   1      790.22      796.32      5.87 o 
   0  18   1       42.66       47.50      2.16 o 
   1  18   1        1.57        2.52      2.40 o 
   2  18   1      504.97      513.32      6.61 o 
   3  18   1      121.98      112.95      2.65 o 
   4  18   1      125.35      137.29      3.22 o 
   5  18   1       87.67       82.88     13.30 o 
   6  18   1       52.16       56.96      5.36 o 
   7  18   1        8.35        8.18      5.22 o 
   8  18   1      138.56      139.83      9.31 o 
  -8  19   1        0.24        2.37      3.18 o 
  -7  19   1       67.28       63.08      3.72 o 
  -6  19   1      314.36      310.70      8.37 o 
  -5  19   1       92.25       83.37      1.87 o 
  -4  19   1       93.68       94.92      2.42 o 
  -3  19   1      113.30      128.50      2.14 o 
  -2  19   1      112.73      112.24      2.17 o 
  -1  19   1       95.41       87.00      2.07 o 
   0  19   1      214.29      209.91      2.90 o 
   1  19   1      104.05      107.48      3.38 o 
   2  19   1        3.41        2.10      1.26 o 
   3  19   1       15.39       22.40      2.32 o 
   4  19   1       47.13       43.78      1.92 o 
   5  19   1       16.93       13.07      4.10 o 
   6  19   1        1.99        2.11      3.75 o 
   7  19   1       38.84       49.68      5.95 o 
  -7  20   1        0.08        0.07      0.75 o 
  -6  20   1       16.56       19.32      2.34 o 
  -5  20   1      283.25      264.13      3.43 o 
  -4  20   1       37.04       38.89      2.19 o 
  -3  20   1       10.05       11.14      1.38 o 
  -2  20   1      214.94      222.86      3.13 o 
  -1  20   1      271.12      284.91      3.77 o 
   0  20   1        4.38        8.93      1.47 o 
   1  20   1      374.18      397.26      5.05 o 
   2  20   1      381.27      384.26      5.77 o 
   3  20   1       90.76      106.30      3.29 o 
   4  20   1        8.02        7.88      1.28 o 
   5  20   1       57.95       62.58      8.18 o 
   6  20   1        2.16        6.14      4.29 o 
   7  20   1        6.40        5.26      4.62 o 
  -7  21   1        3.97        3.64      3.73 o 
  -6  21   1      188.77      193.28      3.41 o 
  -5  21   1       17.85       18.88      2.16 o 
  -4  21   1      156.81      151.83      4.60 o 
  -3  21   1       36.41       40.85      1.82 o 
  -2  21   1      436.88      430.34      4.34 o 
  -1  21   1       20.51       24.40      1.85 o 
   0  21   1      736.83      775.46      6.67 o 
   1  21   1      326.97      328.65      5.96 o 
   2  21   1      409.59      419.97      5.64 o 
   3  21   1      114.19      125.54      2.69 o 
   4  21   1      134.78      120.84      3.06 o 
   5  21   1       19.88       18.84      1.38 o 
   6  21   1       51.49       59.86      5.91 o 
   7  21   1       32.40       52.30      7.62 o 
  -7  22   1        2.63        1.69      3.72 o 
  -6  22   1       13.60       10.94      1.73 o 
  -5  22   1       24.27       28.87      2.24 o 
  -4  22   1       65.89       60.31      3.85 o 
  -3  22   1       25.39       24.75      1.31 o 
  -2  22   1        5.69        5.01      1.66 o 
  -1  22   1      156.08      165.58      3.29 o 
   0  22   1        6.29        8.95      1.85 o 
   1  22   1       45.55       41.64      2.44 o 
   2  22   1       10.93       14.44      2.40 o 
   3  22   1        4.66        3.86      1.74 o 
   4  22   1       30.82       36.18      4.17 o 
   5  22   1      211.06      209.18     10.83 o 
   6  22   1       13.28       13.79      7.85 o 
   7  22   1       21.67       30.87      6.97 o 
  -6  23   1        3.48        4.84      2.07 o 
  -5  23   1       94.74       95.09      2.85 o 
  -4  23   1       70.30       61.45      2.69 o 
  -3  23   1      134.66      138.46      2.83 o 
  -2  23   1      101.30      106.84      2.82 o 
  -1  23   1        6.58        8.11      1.68 o 
   0  23   1        6.39        7.36      1.75 o 
   1  23   1       37.32       33.56      2.68 o 
   2  23   1        1.70        5.37      2.00 o 
   3  23   1        3.94        4.08      2.14 o 
   4  23   1      163.99      166.91      3.93 o 
   5  23   1       10.23        4.59      1.04 o 
   6  23   1       60.98       63.52     42.06 o 
  -6  24   1        1.42        1.49      1.51 o 
  -5  24   1        0.43        0.25      1.49 o 
  -4  24   1       20.35       20.08      2.40 o 
  -3  24   1       88.12       88.75      2.46 o 
  -2  24   1        6.35        6.67      1.58 o 
  -1  24   1      126.36      136.20      2.86 o 
   0  24   1        2.29        3.73      1.57 o 
   1  24   1       42.18       44.68      3.18 o 
   2  24   1        1.39        2.89      1.86 o 
   3  24   1       49.65       52.52      3.31 o 
   4  24   1        8.41        6.95      1.79 o 
   5  24   1       95.81       95.88      6.57 o 
   6  24   1        2.64        4.09      5.67 o 
  -6  25   1        4.20        3.71      4.09 o 
  -5  25   1       81.45       84.21      5.10 o 
  -4  25   1       85.29       89.15      4.81 o 
  -3  25   1      153.35      147.31      6.55 o 
  -2  25   1      219.82      242.93      3.72 o 
  -1  25   1       76.73       80.34      3.11 o 
   0  25   1        1.83        2.65      1.46 o 
   1  25   1      153.38      157.00      4.71 o 
   2  25   1       20.31       17.92      2.29 o 
   3  25   1       22.22       22.97      2.52 o 
   4  25   1       17.14       17.43      2.10 o 
   5  25   1        0.43        5.00      5.62 o 
   6  25   1        0.39       -0.25      3.54 o 
  -5  26   1        3.99        5.55      2.64 o 
  -4  26   1       24.64       25.41      5.77 o 
  -3  26   1       31.36       27.51      2.11 o 
  -2  26   1       37.77       35.98      2.36 o 
  -1  26   1       55.98       63.19      2.89 o 
   0  26   1       43.38       44.86      3.71 o 
   1  26   1       50.38       60.48      2.68 o 
   2  26   1       70.05       69.08      2.99 o 
   3  26   1       28.83       30.40      3.01 o 
   4  26   1        9.01        8.03      2.06 o 
   5  26   1      126.79      141.14      9.47 o 
  -5  27   1        0.01        0.81      1.75 o 
  -4  27   1       32.80       35.74     11.44 o 
  -3  27   1       47.48       51.89      4.11 o 
  -2  27   1       15.16       12.34      2.18 o 
  -1  27   1        1.04        2.06      1.60 o 
   0  27   1        1.60        1.74      1.89 o 
   1  27   1       10.77        6.83      2.03 o 
   2  27   1       38.80       40.09      3.17 o 
   3  27   1       22.33       23.13      2.25 o 
   4  27   1        9.37       12.66      4.47 o 
   5  27   1        7.30       11.35      5.28 o 
  -4  28   1        0.65        0.27      1.79 o 
  -3  28   1        5.10        3.40      2.49 o 
  -2  28   1        7.75        6.73      2.23 o 
  -1  28   1       12.74        9.06      2.20 o 
   0  28   1       28.97       32.01      3.18 o 
   1  28   1       41.87       48.69      4.45 o 
   2  28   1       13.81        9.43      2.49 o 
   3  28   1        9.29        9.73      2.71 o 
   4  28   1        0.57        2.12      2.49 o 
  -4  29   1        3.06       -0.29      2.49 o 
  -3  29   1        2.66        2.58      2.53 o 
  -2  29   1        3.00        3.53      1.46 o 
  -1  29   1       17.59       15.27      3.74 o 
   0  29   1        1.66       -0.01      1.77 o 
   1  29   1        2.07        2.06      2.20 o 
   2  29   1        1.68        1.06      1.96 o 
   3  29   1       97.94      107.02      4.70 o 
  -3  30   1       33.63       29.74      7.56 o 
  -2  30   1        0.08        1.17      2.82 o 
  -1  30   1        0.63        0.89      1.94 o 
   0  30   1        4.30        2.74      2.58 o 
   1  30   1        1.30        1.15      2.25 o 
   2  30   1       25.81       25.15      3.22 o 
   3  30   1       17.13       16.27      2.59 o 
  -1  31   1       32.19       15.90     10.64 o 
   0  31   1        0.46        0.55      1.89 o 
   1  31   1        3.90        2.07      2.27 o 
 -10   0   2        0.02        3.01      2.79 o 
  -9   0   2       17.58       14.12      3.10 o 
  -8   0   2       18.06       15.44      2.82 o 
  -7   0   2       84.81       89.85      3.90 o 
  -6   0   2      559.21      611.04      7.13 o 
  -5   0   2       53.35       55.53      3.72 o 
  -4   0   2       21.19       25.26      1.98 o 
  -3   0   2       77.23       67.86      2.68 o 
  -2   0   2     1876.35     1878.08     17.95 o 
  -1   0   2      158.20      114.17      2.57 o 
   0   0   2     1075.16     1109.23     11.07 o 
   1   0   2      737.30      790.45     21.83 o 
   2   0   2      598.98      493.48      5.48 o 
   3   0   2      987.35     1163.81     12.15 o 
   4   0   2     1353.23     1397.53     12.19 o 
   5   0   2        1.77        1.62      1.25 o 
   6   0   2        6.64        3.18      1.35 o 
   7   0   2      138.32      147.30      4.44 o 
   8   0   2       58.67       75.85      5.12 o 
   9   0   2       61.77       66.97      3.34 o 
 -10   1   2        7.03        5.32      1.96 o 
  -9   1   2      140.49      142.95      3.39 o 
  -8   1   2       52.62       56.20      2.37 o 
  -7   1   2       15.41       20.11      1.87 o 
  -6   1   2      243.29      252.31      3.33 o 
  -4   1   2     2356.94     2457.27     14.47 o 
  -3   1   2       58.16       40.71      1.68 o 
  -2   1   2      277.55      267.87      3.14 o 
  -1   1   2     9122.75     8553.25     56.33 o 
   0   1   2     6144.38     6008.16     38.63 o 
   1   1   2     5612.09     5464.35     34.74 o 
   2   1   2      426.66      401.12      3.12 o 
   3   1   2     4679.16     5012.40     33.28 o 
   4   1   2      854.30      999.30      6.38 o 
   5   1   2      535.15      548.94      4.24 o 
   6   1   2       15.43       24.25      1.12 o 
   7   1   2       67.34       81.98      2.33 o 
   8   1   2       47.46       48.74      1.99 o 
   9   1   2      137.15      148.09      4.13 o 
 -10   2   2       27.32       29.93      3.64 o 
  -9   2   2      213.72      202.70      3.74 o 
  -8   2   2       21.97       29.60      2.12 o 
  -7   2   2      774.42      746.01      6.39 o 
  -6   2   2       86.70       76.40      1.88 o 
  -5   2   2       96.48      121.13      2.02 o 
  -4   2   2     1695.55     1754.03     10.82 o 
  -3   2   2     1590.45     1459.05     12.19 o 
  -2   2   2      126.00      102.45      3.40 o 
  -1   2   2     2481.25     2302.75     15.49 o 
   0   2   2    11033.19    10640.32     75.55 o 
   1   2   2     1980.95     1787.66     16.48 o 
   2   2   2      126.43      123.05      1.99 o 
   3   2   2      346.55      399.04      3.64 o 
   4   2   2     1573.17     1824.10     10.50 o 
   5   2   2      333.41      350.66      4.69 o 
   6   2   2        0.01        0.80      0.86 o 
   7   2   2      299.79      296.60      3.76 o 
   8   2   2      175.48      211.32      3.78 o 
   9   2   2       26.53       24.57      1.79 o 
 -10   3   2        0.86        1.86      1.96 o 
  -9   3   2       10.04        5.07      2.00 o 
  -8   3   2      125.68      105.48      2.63 o 
  -7   3   2      551.27      527.18      5.14 o 
  -6   3   2       12.28       18.32      1.68 o 
  -5   3   2      553.85      612.74      5.08 o 
  -4   3   2      163.23      222.00      2.75 o 
  -3   3   2     1272.69     1387.95      9.37 o 
  -2   3   2     1272.15     1207.67      8.64 o 
  -1   3   2     4094.58     3897.07     25.34 o 
   0   3   2    11538.60    11196.25     74.68 o 
   1   3   2     7323.27     7036.00     45.80 o 
   2   3   2     1758.09     1852.76     13.48 o 
   3   3   2     2138.91     2211.49     14.71 o 
   4   3   2      205.68      245.88      2.19 o 
   5   3   2       71.52       70.02      1.47 o 
   6   3   2      576.01      606.46      4.95 o 
   7   3   2        0.37        0.50      1.15 o 
   8   3   2      152.79      154.67      2.79 o 
   9   3   2        5.21        3.15      1.30 o 
  -9   4   2      148.08      155.36      4.50 o 
  -8   4   2        0.26        0.24      1.22 o 
  -7   4   2      282.56      270.79      3.76 o 
  -6   4   2      601.39      639.75      5.32 o 
  -5   4   2      181.15      201.45      2.71 o 
  -4   4   2      968.08     1034.75      7.56 o 
  -3   4   2       30.01       20.20      1.21 o 
  -2   4   2     1257.14     1225.55      8.81 o 
  -1   4   2      506.42      412.57      4.31 o 
   0   4   2      758.43      634.91      4.83 o 
   1   4   2    21480.48    21670.64    157.41 o 
   2   4   2      565.37      555.46      5.41 o 
   3   4   2     2314.55     2342.21     15.53 o 
   4   4   2     2006.34     2224.54     13.53 o 
   5   4   2      521.15      495.75      5.73 o 
   6   4   2      174.90      181.84      2.13 o 
   7   4   2      818.35      772.42      7.69 o 
   8   4   2        2.16        6.43      1.44 o 
   9   4   2       78.31       90.78      2.21 o 
  -9   5   2       32.74       24.05      2.33 o 
  -8   5   2      540.55      501.36      5.41 o 
  -7   5   2        7.54        6.54      1.62 o 
  -6   5   2       55.41       56.32      1.82 o 
  -5   5   2      274.32      292.99      3.16 o 
  -4   5   2       60.32       49.63      1.60 o 
  -3   5   2     2054.28     2195.78     14.16 o 
  -2   5   2     2021.17     1755.07     11.27 o 
  -1   5   2    20637.92    20803.34    145.55 o 
   0   5   2      858.56      726.59      5.45 o 
   1   5   2    12237.58    12095.93     81.02 o 
   2   5   2      425.30      358.69      3.31 o 
   3   5   2        0.90        4.18      0.75 o 
   4   5   2      130.38      142.18      2.84 o 
   5   5   2     1276.06     1387.24      8.68 o 
   6   5   2      133.85      119.05      1.73 o 
   8   5   2       76.03       68.40      1.80 o 
   9   5   2       81.97       85.26      3.22 o 
  -9   6   2       36.24       38.54      2.31 o 
  -8   6   2        8.41       11.37      1.65 o 
  -7   6   2       20.97       17.37      1.74 o 
  -6   6   2      444.40      469.12      4.56 o 
  -5   6   2        1.58        3.06      1.10 o 
  -4   6   2      120.78      135.02      2.22 o 
  -3   6   2     1579.54     1534.50     10.56 o 
  -2   6   2      462.75      449.39      4.29 o 
  -1   6   2     1955.74     1936.71     13.73 o 
   0   6   2     6965.56     6861.86     45.66 o 
   1   6   2       60.30       67.33      1.93 o 
   2   6   2      281.92      293.54      2.82 o 
   3   6   2      620.01      581.46      4.37 o 
   5   6   2      213.92      212.92      6.07 o 
   6   6   2       26.02       28.64      1.52 o 
   7   6   2      192.85      162.04      1.72 o 
   8   6   2       74.69       67.94      3.92 o 
   9   6   2        2.04        3.70      2.76 o 
  -9   7   2       12.52       14.30      2.18 o 
  -8   7   2       27.21       33.45      1.94 o 
  -7   7   2      868.23      868.03      7.71 o 
  -6   7   2       59.05       60.46      2.30 o 
  -5   7   2     1496.63     1625.32     10.74 o 
  -4   7   2      327.21      349.43      3.74 o 
  -3   7   2       63.93       63.81      1.75 o 
  -2   7   2     1374.32     1309.68     11.63 o 
  -1   7   2     2455.62     2367.73     14.53 o 
   0   7   2      173.61      180.64      2.60 o 
   1   7   2      339.20      332.83      3.70 o 
   2   7   2     1115.01     1117.99      8.49 o 
   3   7   2      368.82      308.56      4.60 o 
   4   7   2      277.46      313.63      4.16 o 
   5   7   2      500.38      510.37      6.96 o 
   6   7   2      100.04      105.06      3.15 o 
   7   7   2      132.67      121.99      4.12 o 
   8   7   2      438.89      428.89      7.98 o 
   9   7   2      130.40      135.64      4.51 o 
  -9   8   2       56.50       55.82      2.71 o 
  -8   8   2       11.37       16.35      2.16 o 
  -7   8   2        0.79        1.02      1.37 o 
  -6   8   2        8.01        7.87      1.25 o 
  -5   8   2       85.30       85.47      1.88 o 
  -4   8   2       90.34      116.60      2.04 o 
  -3   8   2      589.06      548.69      4.85 o 
  -2   8   2      168.39      123.75      2.06 o 
  -1   8   2      662.54      663.94      5.00 o 
   0   8   2     1263.15     1149.88      8.66 o 
   1   8   2        2.52        2.74      1.63 o 
   2   8   2      156.75      162.95      4.37 o 
   3   8   2        3.55        6.86      0.38 o 
   4   8   2      631.33      653.70      6.80 o 
   5   8   2      255.50      256.62      5.99 o 
   6   8   2      520.14      507.58      6.71 o 
   7   8   2       12.06       12.27      2.30 o 
   8   8   2       14.27       18.24      3.24 o 
   9   8   2       56.98       59.42      3.65 o 
  -9   9   2        5.19        2.72      1.69 o 
  -8   9   2      385.79      379.21      4.61 o 
  -7   9   2      125.07      131.23      2.73 o 
  -6   9   2       17.59       20.59      1.84 o 
  -5   9   2        2.67        4.63      1.15 o 
  -3   9   2      129.78      134.16      2.54 o 
  -2   9   2      419.67      454.99      4.02 o 
  -1   9   2      212.77      238.32      2.50 o 
   0   9   2      499.29      518.94      4.01 o 
   1   9   2     2108.36     2189.36     17.25 o 
   2   9   2      429.72      460.21      3.78 o 
   3   9   2        1.68        0.39      0.45 o 
   4   9   2      148.58      171.95      3.06 o 
   5   9   2      141.74      163.92      3.78 o 
   6   9   2      162.12      167.27      3.71 o 
   7   9   2      425.28      414.49      6.22 o 
   8   9   2       43.65       36.59      2.97 o 
   9   9   2        6.81        4.87      4.82 o 
  -9  10   2        4.14        3.94      1.85 o 
  -8  10   2      250.11      235.46      3.86 o 
  -7  10   2      931.04      886.21      7.16 o 
  -6  10   2      351.86      363.11      4.07 o 
  -5  10   2       69.61       91.39      2.59 o 
  -4  10   2        5.52        6.37      1.65 o 
  -3  10   2      369.97      398.24      3.83 o 
  -2  10   2      199.99      264.39      3.07 o 
  -1  10   2        1.75        7.46      3.33 o 
   0  10   2        0.06        0.21      0.69 o 
   1  10   2     1003.79     1065.27      7.71 o 
   2  10   2      213.66      252.25      2.87 o 
   3  10   2        0.04        1.08      0.39 o 
   4  10   2      978.63     1033.13      9.36 o 
   5  10   2        8.52        8.61      1.79 o 
   6  10   2      407.21      393.17      5.68 o 
   7  10   2      238.77      231.86     10.02 o 
   8  10   2      195.47      187.39      7.00 o 
   9  10   2       15.58       16.18      5.76 o 
  -9  11   2        0.44        1.89      1.62 o 
  -8  11   2        0.77        0.29      1.55 o 
  -7  11   2        3.72        2.83      1.67 o 
  -6  11   2       11.93       14.48      1.50 o 
  -5  11   2        4.07        5.96      1.18 o 
  -4  11   2      666.26      738.25     10.08 o 
  -3  11   2     1324.36     1495.31     10.60 o 
  -2  11   2     1480.62     1521.94     10.39 o 
  -1  11   2     2704.88     2831.64     17.93 o 
   0  11   2        0.62        0.43      0.99 o 
   1  11   2       35.82       41.99      1.02 o 
   2  11   2      253.51      227.61      3.26 o 
   3  11   2      152.26      149.82      2.18 o 
   4  11   2      211.21      220.00      4.95 o 
   5  11   2      305.95      320.12      4.51 o 
   6  11   2       10.86        9.53      1.62 o 
   7  11   2        7.43        9.69      4.65 o 
   8  11   2      148.20      159.83      6.78 o 
   9  11   2       64.90       72.79      6.11 o 
  -9  12   2        6.20        3.55      1.67 o 
  -8  12   2       54.11       62.98      2.46 o 
  -7  12   2        1.55        0.57      1.16 o 
  -6  12   2        7.05        7.67      1.50 o 
  -5  12   2       50.81       54.73      1.82 o 
  -4  12   2      133.87      136.43      2.54 o 
  -3  12   2       10.73        5.81      1.63 o 
  -2  12   2     2742.38     2773.70     18.49 o 
  -1  12   2      254.40      238.79      5.89 o 
   0  12   2     1909.76     1845.35     13.55 o 
   1  12   2      152.17      172.88      2.09 o 
   2  12   2      579.26      652.89      9.42 o 
   3  12   2      723.59      729.06      6.83 o 
   4  12   2      334.55      359.33      8.15 o 
   5  12   2       34.50       45.25      4.72 o 
   6  12   2      100.73       84.02      5.18 o 
   7  12   2       24.62       26.24      5.36 o 
   8  12   2       43.32       44.38      5.36 o 
   9  12   2       80.24       78.79      6.30 o 
  -9  13   2       41.94       12.78     10.82 o 
  -8  13   2        3.49        1.22      1.39 o 
  -7  13   2       52.21       60.70      2.14 o 
  -6  13   2       88.10       89.26      2.31 o 
  -5  13   2       92.30      102.10      2.55 o 
  -4  13   2      189.95      183.37      2.93 o 
  -3  13   2      275.11      286.35      3.93 o 
  -2  13   2      150.26      113.57      2.37 o 
  -1  13   2      381.24      328.56      3.85 o 
   0  13   2      245.50      253.67      3.16 o 
   1  13   2      114.48       96.73      1.83 o 
   2  13   2        2.58        3.96      1.13 o 
   3  13   2      309.78      289.80      4.58 o 
   4  13   2      186.26      185.18      6.40 o 
   5  13   2       57.13       61.92      5.35 o 
   6  13   2      460.10      441.86     20.27 o 
   7  13   2       12.23       13.28      5.08 o 
   8  13   2      192.68      210.91      7.92 o 
  -8  14   2        3.45        1.75      1.56 o 
  -7  14   2      141.28      136.54      3.23 o 
  -6  14   2      955.26      934.33      7.45 o 
  -5  14   2        0.45       -0.14      1.17 o 
  -4  14   2       97.37      107.15      2.62 o 
  -3  14   2       65.76       70.95      2.05 o 
  -2  14   2     1876.94     1950.61     15.53 o 
  -1  14   2      488.23      488.91      4.89 o 
   0  14   2      633.46      631.95      6.06 o 
   1  14   2      167.88      168.73      2.23 o 
   2  14   2       19.56       22.26      1.22 o 
   3  14   2      611.44      595.86      6.60 o 
   4  14   2        2.84        2.98      3.38 o 
   5  14   2      575.78      586.44     10.53 o 
   6  14   2        5.37       11.07      3.90 o 
   7  14   2        0.08        0.41      3.20 o 
   8  14   2       96.16       76.76      6.33 o 
  -8  15   2        8.02        5.22      1.72 o 
  -7  15   2       24.62       26.08      2.71 o 
  -6  15   2        7.45        5.28      1.37 o 
  -5  15   2      284.34      291.80      4.07 o 
  -4  15   2       42.22       48.77      2.12 o 
  -3  15   2        4.67        3.47      1.36 o 
  -2  15   2     1204.24     1259.09     10.71 o 
  -1  15   2     1282.26     1298.61     10.79 o 
   0  15   2       31.51       39.73      1.77 o 
   1  15   2       18.66       22.46      2.95 o 
   2  15   2      139.42      146.52      3.38 o 
   3  15   2       32.52       27.27      1.80 o 
   4  15   2       32.50       40.02      3.88 o 
   5  15   2        4.45        3.92      3.34 o 
   6  15   2      105.46       99.86      5.72 o 
   7  15   2      174.53      171.44      8.55 o 
   8  15   2        5.62        5.49      4.49 o 
  -8  16   2        8.89        8.22      2.45 o 
  -7  16   2       60.06       54.00      4.41 o 
  -6  16   2       11.12       11.17      1.64 o 
  -5  16   2        8.75        9.46      1.68 o 
  -4  16   2       96.70       99.29      2.91 o 
  -3  16   2       14.12       12.88      1.96 o 
  -2  16   2      265.47      257.10      4.07 o 
  -1  16   2       36.15       34.13      2.02 o 
   0  16   2       52.63       63.83      2.29 o 
   1  16   2      192.98      184.05      3.30 o 
   2  16   2      196.68      211.39      3.58 o 
   3  16   2      316.38      354.25      4.49 o 
   4  16   2       24.29       19.54      3.69 o 
   5  16   2       51.25       47.17      4.79 o 
   6  16   2        2.19        2.82      4.58 o 
   7  16   2       69.21       72.07      8.03 o 
   8  16   2        1.00       -1.32      3.94 o 
  -8  17   2        6.43        7.32      2.80 o 
  -7  17   2        4.19        3.34      1.48 o 
  -6  17   2       13.38       11.94      1.79 o 
  -5  17   2        0.09        2.69      2.19 o 
  -4  17   2      299.85      299.63      4.18 o 
  -3  17   2      158.46      170.33      3.02 o 
  -2  17   2      339.58      327.46      4.71 o 
  -1  17   2       37.54       29.59      2.27 o 
   0  17   2      647.44      693.96      5.84 o 
   1  17   2      430.19      441.63      4.11 o 
   2  17   2       27.41       27.24      2.31 o 
   3  17   2       35.28       33.55      3.03 o 
   4  17   2        0.93        2.12      0.86 o 
   5  17   2      152.58      159.66      7.60 o 
   6  17   2        0.26       -1.59      4.24 o 
   7  17   2       73.20       77.44     14.44 o 
   8  17   2       63.33       81.77     11.29 o 
  -8  18   2        1.68        1.12      1.34 o 
  -7  18   2       56.18       52.12     12.53 o 
  -6  18   2       75.90       68.22      2.44 o 
  -5  18   2       10.73       11.07      2.12 o 
  -4  18   2       18.11       21.53      2.34 o 
  -3  18   2       19.23       21.20      1.90 o 
  -2  18   2      183.47      194.68      4.06 o 
  -1  18   2      536.05      520.67      6.45 o 
   0  18   2      279.49      270.97      3.28 o 
   1  18   2        2.25        4.02      1.40 o 
   2  18   2      255.23      248.63      4.62 o 
   3  18   2       16.04       21.22      1.51 o 
   4  18   2       26.16       26.62      0.88 o 
   5  18   2      565.14      584.72     32.21 o 
   6  18   2       94.80       95.41     11.85 o 
   7  18   2       12.20       18.06      5.18 o 
  -7  19   2       33.14       23.74      4.58 o 
  -6  19   2        1.16        2.63      1.43 o 
  -5  19   2      634.35      646.32      8.04 o 
  -4  19   2       54.15       49.55      2.82 o 
  -3  19   2       56.01       65.46      2.68 o 
  -2  19   2        5.51        3.71      2.04 o 
  -1  19   2       76.96       79.99      2.87 o 
   0  19   2        8.23        8.86      1.45 o 
   1  19   2        2.38        3.61      1.72 o 
   2  19   2       27.68       21.05      3.22 o 
   3  19   2      210.85      198.99      3.09 o 
   4  19   2        0.39        1.00      0.87 o 
   5  19   2       10.84       12.04      5.26 o 
   6  19   2        1.82        2.60      4.73 o 
   7  19   2       64.63       76.23      7.88 o 
  -7  20   2        3.21        2.53      1.96 o 
  -6  20   2       35.80       34.99      2.50 o 
  -5  20   2        0.04       -1.35      1.89 o 
  -4  20   2      437.17      431.63      5.78 o 
  -3  20   2       99.30       87.38      3.16 o 
  -2  20   2       36.30       34.53      2.51 o 
  -1  20   2      211.93      217.92      3.68 o 
   0  20   2       48.66       48.37      1.97 o 
   1  20   2        0.48        0.28      1.29 o 
   2  20   2       13.44       18.83      2.01 o 
   3  20   2       89.25       83.82      2.58 o 
   4  20   2       26.04       27.31      1.61 o 
   5  20   2      104.45      110.42      6.30 o 
   6  20   2        4.63        7.48      4.58 o 
   7  20   2       26.18       19.43     10.83 o 
  -7  21   2        8.28        3.96      1.84 o 
  -6  21   2       50.08       57.23      2.52 o 
  -5  21   2        3.31        0.75      1.90 o 
  -4  21   2      693.87      697.16      7.46 o 
  -3  21   2      226.45      243.57      5.38 o 
  -2  21   2        5.80        5.05      1.74 o 
  -1  21   2      148.86      155.45      3.62 o 
   0  21   2      171.86      173.43      3.54 o 
   1  21   2       53.71       54.02      2.79 o 
   2  21   2       13.61        9.72      1.94 o 
   3  21   2       24.44       18.86      2.17 o 
   4  21   2       44.79       45.24      1.97 o 
   5  21   2       86.72      107.17      8.09 o 
   6  21   2       79.30       82.84      6.59 o 
   7  21   2       34.96       45.66      6.33 o 
  -7  22   2        0.27        2.09      1.64 o 
  -6  22   2        1.12        0.60      1.18 o 
  -5  22   2      170.97      184.53      4.65 o 
  -4  22   2       19.80       17.61      2.68 o 
  -3  22   2        1.84        2.25      1.59 o 
  -2  22   2        9.88       10.72      1.92 o 
  -1  22   2        2.48        3.83      1.93 o 
   0  22   2       39.90       42.86      2.49 o 
   1  22   2       58.38       65.14      3.10 o 
   2  22   2       11.91       10.92      2.34 o 
   3  22   2       89.04       92.16      3.42 o 
   4  22   2        1.87        3.62      1.09 o 
   5  22   2       45.17       59.78      4.88 o 
   6  22   2       40.51       52.24      6.32 o 
  -6  23   2       26.50       19.36      3.55 o 
  -5  23   2       20.45       17.85      2.95 o 
  -4  23   2      137.82      143.60      3.71 o 
  -3  23   2      115.62      114.55      3.02 o 
  -2  23   2        6.40        5.01      1.82 o 
  -1  23   2       28.96       31.82      2.39 o 
   0  23   2        0.90       -0.28      1.48 o 
   1  23   2        0.80        0.44      1.45 o 
   2  23   2        0.01        1.74      1.76 o 
   3  23   2       47.05       37.30      2.65 o 
   4  23   2       45.10       42.71      2.19 o 
   5  23   2       46.51       47.54      6.14 o 
   6  23   2        0.28        2.19      3.66 o 
  -6  24   2       58.10       67.04      3.78 o 
  -5  24   2        2.86        2.92      1.25 o 
  -4  24   2       14.19       11.26      2.02 o 
  -3  24   2      300.07      306.14      5.22 o 
  -2  24   2       20.98       17.08      2.14 o 
  -1  24   2        3.39        3.02      2.27 o 
   0  24   2        0.67        0.30      1.27 o 
   1  24   2       21.88       20.18      2.85 o 
   2  24   2        8.45        5.67      2.10 o 
   3  24   2       56.48       59.50      2.94 o 
   4  24   2       32.76       28.06      1.77 o 
   5  24   2        8.05        3.90      4.74 o 
   6  24   2       56.51       52.49      7.02 o 
  -6  25   2        6.26        8.42      3.01 o 
  -5  25   2       22.55       25.33      3.23 o 
  -4  25   2        0.64       -0.21      1.39 o 
  -3  25   2       61.58       62.72      2.85 o 
  -2  25   2       23.67       21.35      2.14 o 
  -1  25   2      184.54      186.06      5.21 o 
   0  25   2        6.37        3.75      2.04 o 
   1  25   2       35.96       35.26      2.76 o 
   2  25   2       33.30       32.16      3.04 o 
   3  25   2       55.32       60.35      2.77 o 
   4  25   2       33.65       39.18      2.26 o 
   5  25   2        8.65        8.12      4.17 o 
  -5  26   2       20.26       14.80      4.29 o 
  -4  26   2       48.44       49.68      3.57 o 
  -3  26   2        4.55        3.27      1.98 o 
  -2  26   2       24.28       25.99      2.81 o 
  -1  26   2        3.61        2.12      1.93 o 
   0  26   2       36.12       37.63      3.00 o 
   1  26   2       22.56       21.31      3.73 o 
   2  26   2       10.23        8.98      1.99 o 
   3  26   2       10.65       12.35      2.69 o 
   4  26   2      198.10      208.97      8.64 o 
   5  26   2       15.30       15.52      4.58 o 
  -5  27   2        0.10       -0.29      1.30 o 
  -4  27   2       47.21       55.09      3.67 o 
  -3  27   2      110.15      107.31      3.60 o 
  -2  27   2       34.37       39.34      3.37 o 
  -1  27   2       21.90       27.55      2.90 o 
   0  27   2        2.73        8.61      3.81 o 
   1  27   2        8.30        5.62      3.13 o 
   2  27   2       13.17       11.00      2.64 o 
   3  27   2       90.23       93.61      3.71 o 
   4  27   2        5.62        3.88      2.02 o 
  -4  28   2        4.23        3.67      3.19 o 
  -3  28   2        2.69        1.16      1.64 o 
  -2  28   2      101.62       97.65      3.60 o 
  -1  28   2      166.33      164.93      4.77 o 
   0  28   2       20.69       15.75      4.11 o 
   1  28   2        2.35        1.09      2.68 o 
   2  28   2        1.63        3.40      2.58 o 
   3  28   2        0.24        1.73      2.17 o 
   4  28   2        8.11       10.08      4.62 o 
  -3  29   2        0.00        1.67      2.63 o 
  -2  29   2       24.18       23.20      4.53 o 
  -1  29   2       12.26        8.58      2.67 o 
   0  29   2       51.74       49.87      4.13 o 
   1  29   2       42.39       43.76      8.75 o 
   2  29   2        4.41        3.60      2.23 o 
   3  29   2        0.02        0.69      2.15 o 
  -2  30   2       25.40       13.29      4.61 o 
  -1  30   2        1.35        0.40      1.86 o 
   0  30   2       18.25       12.90      4.34 o 
   1  30   2        0.04        0.50      2.30 o 
   2  30   2       15.66       13.43      3.61 o 
   0  31   2       12.34        9.25      3.84 o 
  -9   1   3        0.04        1.79      1.88 o 
  -8   1   3        7.32        6.15      1.94 o 
  -7   1   3       64.10       63.62      2.72 o 
  -6   1   3       78.60       92.12      3.34 o 
  -5   1   3       14.69       21.37      1.87 o 
  -4   1   3      133.64      164.96      3.13 o 
  -3   1   3      124.76      118.89      2.33 o 
  -2   1   3        8.70        8.61      1.52 o 
  -1   1   3      515.68      417.74      4.19 o 
   0   1   3      495.46      455.06      4.44 o 
   1   1   3     1211.43     1149.13      8.61 o 
   2   1   3     1011.76      941.83      9.42 o 
   3   1   3       14.67       19.71      1.56 o 
   4   1   3       79.74       80.03      1.73 o 
   5   1   3      641.28      679.13      4.92 o 
   6   1   3      175.14      167.91      2.82 o 
   7   1   3      170.99      162.43      2.81 o 
   8   1   3       29.33       30.85      1.92 o 
   9   1   3        0.26       -0.43      1.19 o 
  -9   2   3        1.79        1.44      1.64 o 
  -8   2   3       22.07       17.02      2.45 o 
  -7   2   3      128.85      123.46      2.84 o 
  -6   2   3      212.82      192.37      3.00 o 
  -5   2   3        5.73        6.23      1.28 o 
  -4   2   3      532.47      544.18      5.53 o 
  -3   2   3      596.48      730.60      6.38 o 
  -2   2   3      213.10      185.68      2.81 o 
  -1   2   3      379.67      322.12      6.18 o 
   0   2   3      786.07      695.97      5.97 o 
   1   2   3      306.41      291.93      2.97 o 
   2   2   3       22.29       25.68      1.22 o 
   3   2   3     1036.41     1099.98      9.43 o 
   4   2   3      158.00      214.87      3.00 o 
   5   2   3       16.61       21.78      1.24 o 
   6   2   3        9.95       10.23      1.06 o 
   7   2   3      286.54      282.65      3.57 o 
   8   2   3        0.00        0.02      0.90 o 
   9   2   3       88.01       79.70      2.16 o 
  -9   3   3       32.75       26.82      2.76 o 
  -8   3   3        7.51        8.53      2.27 o 
  -7   3   3      233.07      241.88      3.62 o 
  -6   3   3      124.06      116.10      2.54 o 
  -5   3   3      460.14      529.10      5.61 o 
  -4   3   3      115.11      115.98      2.24 o 
  -3   3   3     1303.16     1290.76     10.87 o 
  -2   3   3      854.58      886.78      7.38 o 
  -1   3   3      166.96      159.63      2.43 o 
   0   3   3       95.08       87.01      1.80 o 
   1   3   3       78.18       57.34      1.56 o 
   2   3   3     1008.92     1028.41      7.78 o 
   3   3   3      504.16      600.60      5.63 o 
   4   3   3        0.15        1.11      0.83 o 
   5   3   3       25.94       32.43      1.21 o 
   6   3   3      450.32      448.18      3.98 o 
   7   3   3      184.66      181.76      3.06 o 
   8   3   3        1.43        1.71      1.10 o 
   9   3   3       11.91       15.39      1.53 o 
  -9   4   3       31.73       31.25      2.51 o 
  -8   4   3        9.53        6.03      1.96 o 
  -7   4   3      202.54      201.37      3.43 o 
  -6   4   3       13.05       12.82      1.61 o 
  -5   4   3      235.35      231.89      3.95 o 
  -4   4   3        0.15        2.01      1.45 o 
  -3   4   3     1159.38     1219.07     10.42 o 
  -2   4   3      116.22      109.76      2.62 o 
  -1   4   3     2154.59     1930.62     13.92 o 
   0   4   3       95.27      102.48      1.90 o 
   1   4   3       20.47       24.31      1.44 o 
   2   4   3      279.42      258.83      2.92 o 
   3   4   3     1150.97     1250.11     10.62 o 
   4   4   3       23.11       22.58      1.36 o 
   5   4   3       60.69       67.07      1.55 o 
   6   4   3      163.03      185.90      3.04 o 
   7   4   3      122.94      143.26      2.95 o 
   8   4   3       11.97       14.07      1.51 o 
   9   4   3        1.33        1.51      1.23 o 
  -9   5   3        0.38        0.38      1.67 o 
  -8   5   3       21.89       20.63      2.00 o 
  -7   5   3       50.98       44.00      2.48 o 
  -6   5   3      148.16      141.66      2.73 o 
  -5   5   3      555.15      558.65      5.87 o 
  -4   5   3      566.81      577.64      5.63 o 
  -3   5   3      699.25      843.26      7.21 o 
  -2   5   3     2695.52     2703.45     19.96 o 
  -1   5   3        5.79        7.40      1.34 o 
   0   5   3      210.73      150.83      2.21 o 
   1   5   3      510.20      479.95      4.36 o 
   2   5   3      288.74      290.61      3.17 o 
   3   5   3       51.93       51.66      1.70 o 
   4   5   3        0.11        0.20      0.86 o 
   5   5   3        2.39        2.40      0.66 o 
   6   5   3        0.00       -0.14      0.68 o 
   7   5   3        0.10        0.26      0.78 o 
   8   5   3       17.98       23.55      1.31 o 
   9   5   3        8.59        9.08      2.24 o 
  -9   6   3       54.05       59.29      3.77 o 
  -8   6   3        1.37        0.29      1.43 o 
  -7   6   3      187.73      175.30      3.46 o 
  -6   6   3       46.96       53.33      3.43 o 
  -5   6   3      154.78      176.68      3.10 o 
  -4   6   3       46.07       62.11      3.04 o 
  -3   6   3      396.20      475.79      4.44 o 
  -2   6   3       24.99       32.88      1.90 o 
  -1   6   3      630.01      582.73      5.43 o 
   0   6   3       50.08       60.70      1.92 o 
   1   6   3      709.60      671.29      5.82 o 
   2   6   3       44.00       37.78      1.34 o 
   3   6   3       51.96       36.64      1.52 o 
   4   6   3       86.31       87.79      2.03 o 
   5   6   3      257.85      270.95      2.63 o 
   6   6   3       48.63       55.97      1.12 o 
   7   6   3       80.62       63.16      1.38 o 
   8   6   3       90.25       89.76      3.57 o 
   9   6   3       28.48       21.77      2.91 o 
  -9   7   3      104.72       97.66      3.47 o 
  -8   7   3       37.86       38.89      2.44 o 
  -7   7   3      449.50      457.44      5.30 o 
  -6   7   3      455.27      480.94      5.06 o 
  -5   7   3      205.36      210.21      3.25 o 
  -4   7   3      163.44      197.54      2.83 o 
  -3   7   3     2131.76     2221.26     15.31 o 
  -2   7   3     1237.90     1281.30     10.26 o 
  -1   7   3     2549.98     2617.16     21.40 o 
   0   7   3      136.11      110.88      2.16 o 
   1   7   3     2925.57     2824.57     19.62 o 
   2   7   3      379.58      441.56      4.47 o 
   3   7   3       69.39       68.69      1.69 o 
   4   7   3       34.02       35.51      1.22 o 
   5   7   3      214.03      217.01      2.93 o 
   6   7   3      150.95      155.40      3.42 o 
   7   7   3       50.34       63.21      2.68 o 
   8   7   3        1.60        1.99      2.17 o 
   9   7   3      123.17      132.20      4.61 o 
  -9   8   3      141.70      144.18      3.59 o 
  -8   8   3        1.12        1.05      1.65 o 
  -7   8   3        7.82        8.18      1.77 o 
  -6   8   3      586.97      612.48      5.77 o 
  -5   8   3        6.63        3.38      1.45 o 
  -4   8   3       20.22       23.78      1.84 o 
  -3   8   3        2.56        6.31      1.32 o 
  -2   8   3     1048.28     1076.55      8.18 o 
  -1   8   3      935.52      902.17      8.06 o 
   0   8   3        1.27        0.14      0.84 o 
   1   8   3     1142.11     1133.60     10.41 o 
   2   8   3      285.81      290.30      3.47 o 
   3   8   3     1463.11     1551.75     10.82 o 
   4   8   3       24.57       22.79      1.22 o 
   5   8   3       11.17       14.44      2.58 o 
   6   8   3      914.01      923.27      9.23 o 
   7   8   3       98.76       88.71      3.30 o 
   8   8   3       35.33       36.71      2.72 o 
   9   8   3      109.47      111.74      4.58 o 
  -9   9   3       63.35       65.50      2.79 o 
  -8   9   3       28.31       29.08      2.49 o 
  -7   9   3        0.83        0.99      1.45 o 
  -6   9   3      114.63      123.40      2.60 o 
  -5   9   3      100.03      102.63      3.29 o 
  -4   9   3        5.55        9.09      1.49 o 
  -3   9   3      131.47      118.92      2.87 o 
  -2   9   3      488.05      509.98      5.84 o 
  -1   9   3     2248.03     2313.59     17.19 o 
   0   9   3      385.65      348.60      3.93 o 
   1   9   3     1425.57     1457.18     10.77 o 
   2   9   3     3557.86     3707.38     29.11 o 
   3   9   3      151.42      158.31      2.23 o 
   4   9   3      222.28      246.10      3.55 o 
   5   9   3      444.86      441.60      5.27 o 
   6   9   3      167.11      162.90      4.00 o 
   7   9   3      118.13      112.66      3.59 o 
   8   9   3       28.47       29.37      2.82 o 
   9   9   3       17.16       26.79      2.89 o 
  -9  10   3        0.46       -0.14      1.53 o 
  -8  10   3       81.00       80.66      3.45 o 
  -7  10   3        6.71        5.39      1.63 o 
  -6  10   3       93.83       92.72      2.61 o 
  -5  10   3        2.69        2.10      1.44 o 
  -4  10   3       28.17       26.83      1.81 o 
  -3  10   3      130.84      110.48      2.46 o 
  -2  10   3       37.97       55.04      2.37 o 
  -1  10   3     1846.77     1700.47     11.72 o 
   0  10   3     1396.34     1316.77     10.41 o 
   1  10   3       11.55        6.83      1.41 o 
   2  10   3     3056.57     2920.98     23.16 o 
   3  10   3      603.49      591.94      4.97 o 
   4  10   3        4.66        4.19      1.54 o 
   5  10   3      286.22      282.46      4.04 o 
   6  10   3       21.96       28.76      3.85 o 
   7  10   3       70.39       67.26      6.93 o 
   8  10   3       27.64       41.32      3.69 o 
  -9  11   3       95.08       97.76      3.95 o 
  -8  11   3      100.29       91.43      3.11 o 
  -7  11   3      367.72      332.36      4.96 o 
  -6  11   3       25.78       27.15      2.24 o 
  -5  11   3      486.76      471.72      5.47 o 
  -4  11   3        0.03        0.29      1.26 o 
  -3  11   3     1757.37     1683.04     12.16 o 
  -2  11   3        0.12        3.06      1.39 o 
  -1  11   3      173.84      227.25      3.00 o 
   0  11   3      466.84      463.90      4.90 o 
   1  11   3     1240.65     1180.49     18.18 o 
   2  11   3      372.85      355.12      4.41 o 
   3  11   3      159.14      162.17      2.29 o 
   4  11   3      408.52      426.57      5.26 o 
   5  11   3      146.16      129.88      3.02 o 
   6  11   3        2.54        0.91      1.81 o 
   7  11   3       25.78       20.26      2.09 o 
   8  11   3      266.35      254.16      5.76 o 
  -9  12   3       23.48       22.07      2.80 o 
  -8  12   3       14.33       14.98      2.37 o 
  -7  12   3        1.35        0.15      1.28 o 
  -6  12   3      262.69      262.43      4.74 o 
  -5  12   3        0.05        1.91      1.90 o 
  -4  12   3      291.21      303.34      4.03 o 
  -3  12   3      329.15      310.09      4.19 o 
  -2  12   3      864.37      887.38      7.47 o 
  -1  12   3     1660.54     1427.65     10.14 o 
   0  12   3      675.84      609.02      7.12 o 
   1  12   3        1.84        1.58      1.34 o 
   2  12   3        5.82        6.55      1.21 o 
   3  12   3      340.26      344.60      2.86 o 
   4  12   3       64.85       58.01      3.89 o 
   5  12   3      126.90      126.42      2.87 o 
   6  12   3       49.55       50.87      2.66 o 
   7  12   3      118.87      129.57      3.85 o 
   8  12   3        4.74        5.46      2.03 o 
  -8  13   3        1.75        0.35      1.23 o 
  -7  13   3       19.22       19.02      2.30 o 
  -6  13   3      124.90      125.05      3.57 o 
  -5  13   3      223.41      245.45      3.72 o 
  -4  13   3      252.01      246.06      4.33 o 
  -3  13   3      543.60      559.61      5.61 o 
  -2  13   3      365.10      344.13      4.11 o 
  -1  13   3     1030.93     1039.75      8.29 o 
   0  13   3      661.57      711.79      6.63 o 
   1  13   3        0.16        3.35      0.93 o 
   2  13   3      392.12      358.07      9.57 o 
   3  13   3        5.89        3.95      0.64 o 
   4  13   3      230.27      216.62      2.87 o 
   5  13   3      104.04       92.29      2.31 o 
   6  13   3      120.80      125.96      2.98 o 
   7  13   3      117.44      115.15      5.30 o 
   8  13   3      115.39      128.64      6.59 o 
  -8  14   3      128.89      127.94      6.05 o 
  -7  14   3        7.89        8.45      1.91 o 
  -6  14   3        7.83        3.63      2.31 o 
  -5  14   3      245.81      233.38      4.33 o 
  -4  14   3      233.59      250.73      3.70 o 
  -3  14   3       19.89       22.64      1.96 o 
  -2  14   3      284.93      271.15      3.88 o 
  -1  14   3      346.97      321.46      4.02 o 
   0  14   3      229.55      234.30      4.84 o 
   1  14   3      105.44      116.55      3.14 o 
   2  14   3      123.80      140.62      1.89 o 
   3  14   3      176.23      166.66      2.29 o 
   4  14   3      338.92      335.15      7.80 o 
   5  14   3     1075.39     1131.99     14.35 o 
   6  14   3       89.60       86.42      5.02 o 
   7  14   3       88.18       88.72      9.97 o 
   8  14   3        0.23       -0.31      4.06 o 
  -8  15   3        0.19       -0.24      1.70 o 
  -7  15   3      111.80      123.10      3.08 o 
  -6  15   3      194.09      190.83      4.31 o 
  -5  15   3      224.30      224.17      3.77 o 
  -4  15   3        0.04       -1.57      1.78 o 
  -3  15   3      329.54      340.15      4.57 o 
  -2  15   3        5.54        6.41      1.55 o 
  -1  15   3        6.23        4.72      1.47 o 
   0  15   3      452.99      443.07      5.27 o 
   1  15   3       10.16        7.74      1.21 o 
   2  15   3       70.45       68.31      1.49 o 
   3  15   3      172.45      170.00      3.15 o 
   4  15   3        0.35       -2.13      2.47 o 
   5  15   3       61.50       72.84      5.47 o 
   6  15   3       30.42       19.11      4.00 o 
   7  15   3       84.35       92.37      4.92 o 
   8  15   3        5.07        4.33      3.92 o 
  -8  16   3       97.44       99.01      4.54 o 
  -7  16   3        1.00       -0.88      1.89 o 
  -6  16   3      200.31      218.44      5.11 o 
  -5  16   3      211.55      222.75      4.11 o 
  -4  16   3       36.99       31.89      2.41 o 
  -3  16   3      156.54      164.49      4.07 o 
  -2  16   3     1023.07     1052.83     10.36 o 
  -1  16   3      449.25      449.55      5.30 o 
   0  16   3       56.64       61.27      2.38 o 
   1  16   3        2.81        1.39      0.95 o 
   2  16   3      357.56      388.16      3.68 o 
   3  16   3      417.83      389.06      4.63 o 
   4  16   3       49.34       46.79      4.78 o 
   5  16   3       83.35       85.56      4.96 o 
   6  16   3       79.35       91.12      4.79 o 
   7  16   3        3.34        5.02      3.38 o 
   8  16   3        1.65        4.04      4.00 o 
  -8  17   3       19.33        9.94      3.81 o 
  -7  17   3       78.36       79.77      2.76 o 
  -6  17   3       31.99       30.06      2.74 o 
  -5  17   3       61.67       54.76      2.87 o 
  -4  17   3      154.27      154.01      3.81 o 
  -3  17   3      469.52      486.93      5.94 o 
  -2  17   3      136.13      130.69      3.41 o 
  -1  17   3       34.11       36.40      3.12 o 
   0  17   3       11.64       10.72      1.42 o 
   1  17   3      381.47      356.72      4.14 o 
   2  17   3      176.22      176.24      4.09 o 
   3  17   3       24.33       26.31      1.67 o 
   4  17   3      285.26      262.24      4.69 o 
   5  17   3      330.93      338.48      7.48 o 
   6  17   3       98.35      109.15      6.48 o 
   7  17   3       27.28       19.81      4.58 o 
  -8  18   3        0.02        0.54      1.50 o 
  -7  18   3      130.16      130.16      3.85 o 
  -6  18   3       44.78       43.41      2.56 o 
  -5  18   3       13.76       11.47      2.35 o 
  -4  18   3       12.58       12.75      2.19 o 
  -3  18   3      816.61      817.23     16.53 o 
  -2  18   3      610.56      584.42      7.25 o 
  -1  18   3      253.67      257.32      4.51 o 
   0  18   3       64.49       62.57      2.03 o 
   1  18   3       38.75       35.60      1.78 o 
   2  18   3      232.64      230.16      3.82 o 
   3  18   3        0.22        0.56      1.51 o 
   4  18   3       16.01       12.60      0.83 o 
   5  18   3        0.90        0.37      2.55 o 
   6  18   3       82.27       86.87      5.16 o 
   7  18   3        5.37        4.51      4.01 o 
  -7  19   3        9.12        3.56      1.87 o 
  -6  19   3       48.50       57.13      3.05 o 
  -5  19   3      107.31      111.93      3.77 o 
  -4  19   3       52.96       56.45      3.53 o 
  -3  19   3      321.39      330.86      5.60 o 
  -2  19   3     2957.80     3039.50     25.64 o 
  -1  19   3      521.50      529.64      6.42 o 
   0  19   3       81.91       80.21      2.43 o 
   1  19   3        5.26        3.90      1.53 o 
   2  19   3      171.29      172.08      2.93 o 
   3  19   3        2.07        1.44      1.74 o 
   4  19   3      411.20      413.33      3.99 o 
   5  19   3        4.33       -0.92      3.18 o 
   6  19   3       41.72       44.89      5.22 o 
   7  19   3       28.44       45.07      5.45 o 
  -7  20   3       53.36       55.68      3.14 o 
  -6  20   3       31.42       26.96      5.08 o 
  -5  20   3       56.53       68.72      3.96 o 
  -4  20   3      155.68      159.14      4.19 o 
  -3  20   3        6.81        7.30      2.28 o 
  -2  20   3      129.07      129.80      3.74 o 
  -1  20   3      296.13      295.70      4.78 o 
   0  20   3        0.04        0.96      1.29 o 
   1  20   3       49.38       48.17      2.04 o 
   2  20   3        4.78        2.33      1.34 o 
   3  20   3      397.38      408.17      6.15 o 
   4  20   3       43.51       45.42      2.36 o 
   5  20   3       53.13       54.81      6.00 o 
   6  20   3      159.06      159.37      7.96 o 
   7  20   3        7.19        7.56      4.10 o 
  -7  21   3        4.27        1.15      1.75 o 
  -6  21   3       13.32       16.18      3.15 o 
  -5  21   3       44.98       43.17      4.01 o 
  -4  21   3       43.78       41.78      3.57 o 
  -3  21   3       98.59       85.87      4.68 o 
  -2  21   3      206.85      227.79      5.07 o 
  -1  21   3       66.52       71.48      3.78 o 
   0  21   3        9.16        9.25      1.67 o 
   1  21   3      164.37      178.05      3.17 o 
   2  21   3       24.92       21.73      3.39 o 
   3  21   3        6.83        6.19      1.83 o 
   4  21   3      210.95      217.82      3.58 o 
   5  21   3        0.11        0.46      3.44 o 
   6  21   3       27.58       38.14      5.50 o 
  -6  22   3       22.65       18.73      4.37 o 
  -5  22   3        9.76        9.76      2.72 o 
  -4  22   3      198.12      193.22      5.22 o 
  -3  22   3      190.10      179.79      4.77 o 
  -2  22   3      107.74      114.26      3.79 o 
  -1  22   3       28.06       29.79      2.45 o 
   0  22   3       36.71       39.76      1.89 o 
   1  22   3      203.10      206.65      3.66 o 
   2  22   3       61.32       62.01      3.40 o 
   3  22   3      113.67      124.66      6.16 o 
   4  22   3        4.56        3.37      0.98 o 
   5  22   3        5.62        9.08      3.92 o 
   6  22   3      183.51      195.55      7.86 o 
  -6  23   3        2.26        2.67      2.07 o 
  -5  23   3       81.84       94.68      4.55 o 
  -4  23   3       60.22       59.54      4.35 o 
  -3  23   3       49.11       59.68      4.10 o 
  -2  23   3       54.29       72.68      3.73 o 
  -1  23   3       26.34       28.77      2.33 o 
   0  23   3      120.78      135.27      3.60 o 
   1  23   3       47.74       51.78      3.33 o 
   2  23   3        2.22        0.59      2.18 o 
   3  23   3       22.72       19.17      3.06 o 
   4  23   3      152.33      153.62      4.59 o 
   5  23   3        1.87        3.45      4.11 o 
   6  23   3       26.71       29.60      5.05 o 
  -6  24   3       18.77       15.94      4.31 o 
  -5  24   3        0.00        3.35      2.98 o 
  -4  24   3       27.18       22.32      4.90 o 
  -3  24   3        8.74        7.23      2.49 o 
  -2  24   3       77.87       84.67      4.13 o 
  -1  24   3        0.11       -1.48      1.68 o 
   0  24   3        0.14        0.71      1.35 o 
   1  24   3        2.94        1.32      1.96 o 
   2  24   3      231.63      236.13      4.75 o 
   3  24   3        0.77       -0.02      1.63 o 
   4  24   3       15.61       16.17      3.46 o 
   5  24   3       25.24       36.38      6.35 o 
  -5  25   3        0.39       -1.05      2.91 o 
  -4  25   3       20.81       19.16      5.00 o 
  -3  25   3       22.88       28.00      4.05 o 
  -2  25   3        0.18        1.12      1.84 o 
  -1  25   3       28.35       28.88      2.19 o 
   0  25   3       25.20       28.76      3.09 o 
   1  25   3       89.00       98.96      3.88 o 
   2  25   3       35.18       44.33      3.03 o 
   3  25   3       11.89        8.42      1.78 o 
   4  25   3       31.16       31.00      6.50 o 
   5  25   3        6.62        7.70      5.47 o 
  -5  26   3        7.10        7.82      2.77 o 
  -4  26   3       13.86        8.19      2.54 o 
  -3  26   3       99.36      109.74      4.00 o 
  -2  26   3       48.24       60.31      2.66 o 
  -1  26   3        3.26        3.21      1.62 o 
   0  26   3        8.34        6.42      2.66 o 
   1  26   3        5.00        8.96      2.79 o 
   2  26   3        8.71        8.11      2.82 o 
   3  26   3        0.79        1.45      1.81 o 
   4  26   3       15.41        7.88      4.19 o 
  -4  27   3       12.02        8.54      2.32 o 
  -3  27   3       61.05       60.19      2.85 o 
  -2  27   3        3.64        0.62      1.76 o 
  -1  27   3        3.11        4.25      2.67 o 
   0  27   3       28.90       29.47      4.17 o 
   1  27   3        9.09        6.21      2.54 o 
   2  27   3        0.02       -0.10      1.82 o 
   3  27   3        2.37        2.88      1.81 o 
   4  27   3        1.34        3.72      4.44 o 
  -4  28   3        1.34        0.58      1.92 o 
  -3  28   3       21.69       13.02      2.77 o 
  -2  28   3        0.00        1.40      2.14 o 
  -1  28   3        1.89       -0.28      2.21 o 
   0  28   3        3.19        5.57      2.80 o 
   1  28   3        2.25        0.88      2.65 o 
   2  28   3        1.80        2.94      2.57 o 
   3  28   3        0.05       -0.13      1.77 o 
  -3  29   3       11.79        7.00      2.50 o 
  -2  29   3        6.77        6.22      3.68 o 
  -1  29   3       14.29       10.53      3.10 o 
   0  29   3       55.56       52.59      6.72 o 
   1  29   3       62.89       68.47      3.89 o 
   2  29   3       34.18       30.42      5.92 o 
  -1  30   3       26.28       20.02     10.68 o 
   0  30   3       12.83       13.43      4.46 o 
   1  30   3        0.18        1.04      2.90 o 
  -9   0   4        4.47        3.77      3.12 o 
  -8   0   4      260.16      246.35      6.26 o 
  -7   0   4      315.36      270.25      5.88 o 
  -6   0   4      167.56      171.71      4.82 o 
  -5   0   4        8.21        7.59      3.10 o 
  -4   0   4     1015.08     1004.16     12.72 o 
  -3   0   4     2240.94     2016.67     22.28 o 
  -2   0   4      961.56      895.67     16.99 o 
  -1   0   4       13.73       16.17      2.33 o 
   0   0   4      131.95       86.05      3.89 o 
   1   0   4     1110.92     1080.67     31.73 o 
   2   0   4       19.34       14.69      1.86 o 
   3   0   4       30.05       28.53      2.34 o 
   4   0   4      361.83      306.70      6.79 o 
   5   0   4      685.12      681.89      9.78 o 
   6   0   4      188.55      189.11      4.80 o 
   7   0   4       14.22       11.06      2.08 o 
   8   0   4       73.12       84.22      2.94 o 
   9   0   4       16.31       16.14      3.18 o 
  -9   1   4        4.86        9.03      2.31 o 
  -8   1   4       12.17       12.31      2.42 o 
  -7   1   4      387.26      419.19      5.35 o 
  -6   1   4       28.00       37.49      2.32 o 
  -5   1   4      204.63      201.64      3.60 o 
  -4   1   4       31.66       20.63      1.98 o 
  -3   1   4      913.87      912.63      9.56 o 
  -2   1   4      140.95      144.80      2.91 o 
  -1   1   4     1222.48     1030.87      8.72 o 
   0   1   4     2738.46     2547.45     19.79 o 
   1   1   4      344.48      355.16      4.24 o 
   2   1   4      861.71      840.46      7.12 o 
   3   1   4      145.63      102.83      2.29 o 
   4   1   4        6.97        6.67      1.92 o 
   5   1   4       22.68       22.01      1.75 o 
   6   1   4      334.70      304.26      3.83 o 
   7   1   4       35.13       22.86      1.53 o 
   8   1   4       12.46       11.73      1.73 o 
   9   1   4       33.01       35.03      2.11 o 
  -9   2   4       14.66       21.87      2.91 o 
  -8   2   4       83.75       80.11      3.27 o 
  -7   2   4        5.59        5.23      2.11 o 
  -6   2   4      557.41      556.26      5.51 o 
  -5   2   4       87.05       78.90      2.61 o 
  -4   2   4        7.45       11.73      1.96 o 
  -3   2   4      377.53      348.82      6.11 o 
  -2   2   4     3216.24     3223.17     24.00 o 
  -1   2   4     1122.04     1059.38      9.27 o 
   0   2   4       45.44       40.34      2.34 o 
   1   2   4     1261.46     1129.85     10.93 o 
   2   2   4     1630.44     1499.76     11.44 o 
   3   2   4      267.09      272.45      3.78 o 
   4   2   4      430.48      423.31      6.29 o 
   5   2   4       49.14       46.50      2.18 o 
   6   2   4       96.83       99.78      2.19 o 
   7   2   4       58.97       66.91      2.24 o 
   8   2   4       69.51       71.19      2.39 o 
   9   2   4       10.51        8.40      1.61 o 
  -9   3   4       28.96       26.79      2.95 o 
  -8   3   4      207.63      219.58      4.35 o 
  -7   3   4        0.06        1.64      1.81 o 
  -6   3   4       54.98       52.10      2.83 o 
  -5   3   4      311.03      306.39      4.46 o 
  -4   3   4      536.94      543.22      6.39 o 
  -3   3   4       22.67       23.55      2.29 o 
  -2   3   4     1425.82     1362.85     11.44 o 
  -1   3   4      796.86      685.29      6.79 o 
   0   3   4       24.02       23.47      1.83 o 
   1   3   4      109.10       87.10      2.19 o 
   2   3   4        7.71        7.15      1.34 o 
   3   3   4     1546.08     1507.55     11.54 o 
   4   3   4      393.13      407.62      6.16 o 
   5   3   4      157.16      169.49      3.37 o 
   6   3   4      135.22      131.42      2.71 o 
   7   3   4      185.01      210.30      3.88 o 
   8   3   4       32.99       34.14      1.80 o 
   9   3   4        1.16        1.04      2.04 o 
  -9   4   4       19.23       17.32      2.78 o 
  -8   4   4       29.36       32.88      2.65 o 
  -7   4   4      812.29      808.26      7.68 o 
  -6   4   4      632.12      596.90      6.34 o 
  -5   4   4      138.07      147.87      3.63 o 
  -4   4   4       31.65       40.03      2.54 o 
  -3   4   4      258.25      232.15      4.14 o 
  -2   4   4       80.95       67.00      2.54 o 
  -1   4   4       29.83       22.87      1.67 o 
   0   4   4      566.27      576.43     10.29 o 
   1   4   4      119.40      148.76      3.28 o 
   2   4   4      627.56      592.38      6.63 o 
   3   4   4       16.09       12.24      1.57 o 
   4   4   4       48.74       54.37      2.05 o 
   5   4   4       16.11       18.82      3.41 o 
   6   4   4      162.07      155.58      2.62 o 
   7   4   4       10.48       12.36      1.26 o 
   8   4   4      241.12      230.45      3.66 o 
   9   4   4        4.48        2.35      2.00 o 
  -9   5   4        0.54        2.57      2.07 o 
  -8   5   4      135.74      129.50      3.43 o 
  -7   5   4       74.64       72.97      3.15 o 
  -6   5   4       75.53       79.60      2.97 o 
  -5   5   4       71.11       81.49      4.39 o 
  -4   5   4       51.84       62.34      3.57 o 
  -3   5   4       38.88       30.30      2.04 o 
  -2   5   4       82.86      102.37      2.67 o 
  -1   5   4       88.47       59.55      3.53 o 
   0   5   4       35.48       46.81      1.79 o 
   1   5   4     3302.72     3087.47     22.05 o 
   2   5   4      649.30      647.91      6.07 o 
   3   5   4     2102.48     2066.11     17.49 o 
   4   5   4        1.50        0.37      0.89 o 
   5   5   4       94.46       90.01      2.04 o 
   6   5   4        0.21        0.97      1.19 o 
   7   5   4       37.34       36.65      2.09 o 
   8   5   4       77.24       80.39      1.79 o 
   9   5   4        5.33        2.87      3.56 o 
  -9   6   4       31.31       32.73      3.44 o 
  -8   6   4        0.72        0.65      2.04 o 
  -7   6   4       37.57       29.54      2.66 o 
  -6   6   4       41.69       44.99      2.72 o 
  -5   6   4      311.82      289.63      4.43 o 
  -4   6   4      105.47      108.65      3.27 o 
  -3   6   4     1174.76     1124.27     12.12 o 
  -2   6   4      452.62      374.59      5.22 o 
  -1   6   4       16.97       20.95      2.09 o 
   0   6   4      762.01      651.66      6.19 o 
   1   6   4      951.56      829.30      7.16 o 
   2   6   4       96.09       73.39      2.36 o 
   3   6   4      998.01      881.38      8.42 o 
   4   6   4      141.25      152.40      2.40 o 
   5   6   4        3.63        4.00      1.03 o 
   6   6   4       27.22       25.31      1.44 o 
   7   6   4       15.18       13.93      1.15 o 
   8   6   4        5.35        1.80      2.38 o 
  -9   7   4        4.30        3.41      2.36 o 
  -8   7   4       88.76       76.62      3.02 o 
  -7   7   4      245.37      198.29      5.41 o 
  -6   7   4      396.73      379.93      5.48 o 
  -5   7   4       30.07       33.57      2.45 o 
  -4   7   4      257.41      227.27      3.96 o 
  -3   7   4      311.76      307.91      4.51 o 
  -2   7   4        0.07       -0.15      1.21 o 
  -1   7   4      941.62      838.85      8.35 o 
   0   7   4        7.87        2.50      1.59 o 
   1   7   4     2696.09     2610.42     19.25 o 
   2   7   4     1825.41     1819.44     13.82 o 
   3   7   4      768.07      794.66      7.96 o 
   4   7   4        0.24        0.34      0.64 o 
   5   7   4      369.10      367.64      4.02 o 
   6   7   4       25.30       24.15      1.11 o 
   7   7   4      114.64      129.37      3.71 o 
   8   7   4       44.50       41.79      3.02 o 
  -9   8   4       62.69       67.30      3.35 o 
  -8   8   4       35.00       42.35      3.00 o 
  -7   8   4       88.38       96.62      3.17 o 
  -6   8   4      318.98      313.72      5.46 o 
  -5   8   4      417.92      437.85      5.35 o 
  -4   8   4        1.46        1.11      1.48 o 
  -3   8   4      176.92      136.71      3.20 o 
  -2   8   4      296.27      264.12      3.71 o 
  -1   8   4      687.48      779.82      7.16 o 
   0   8   4      601.50      611.13      7.20 o 
   1   8   4       19.19       30.53      1.65 o 
   2   8   4      472.24      375.59      4.24 o 
   3   8   4       34.37       40.28      2.37 o 
   4   8   4      482.22      478.51      5.21 o 
   5   8   4       43.24       39.86      2.04 o 
   6   8   4        3.27        1.98      2.29 o 
   7   8   4       49.08       44.19      3.76 o 
   8   8   4       21.58       23.85      3.28 o 
  -9   9   4        8.63        7.11      2.29 o 
  -8   9   4       40.70       55.04      2.85 o 
  -7   9   4      283.77      277.26      4.23 o 
  -6   9   4      134.70      137.78      4.09 o 
  -5   9   4       55.46       49.13      2.66 o 
  -4   9   4       90.69       91.89      2.67 o 
  -3   9   4       38.82       42.98      2.03 o 
  -2   9   4      134.07      131.10      3.61 o 
  -1   9   4      511.24      483.94      5.98 o 
   0   9   4       44.06       36.74      2.95 o 
   1   9   4      881.51      806.43      7.07 o 
   2   9   4     2596.47     2554.19     24.81 o 
   3   9   4       12.11        9.90      1.61 o 
   4   9   4       30.00       30.11      1.34 o 
   5   9   4      193.99      194.34      3.95 o 
   6   9   4      159.16      161.76      3.77 o 
   7   9   4        0.76        0.87      1.79 o 
   8   9   4        0.86        0.30      1.62 o 
  -9  10   4       18.59       18.94      2.59 o 
  -8  10   4       17.65       20.40      2.44 o 
  -7  10   4       84.93       87.16      3.01 o 
  -6  10   4       71.98       76.05      2.89 o 
  -5  10   4        3.48        3.68      1.89 o 
  -4  10   4        2.65        0.23      1.30 o 
  -3  10   4      186.04      171.52      3.78 o 
  -2  10   4      204.35      188.75      3.35 o 
  -1  10   4        0.08        2.76      1.44 o 
   0  10   4      372.21      369.51      5.12 o 
   1  10   4     1071.00      976.01      8.55 o 
   2  10   4      391.88      415.79      5.13 o 
   3  10   4       22.57       29.79      2.07 o 
   4  10   4      563.45      558.27      4.55 o 
   5  10   4        0.88        0.35      1.66 o 
   6  10   4      105.26      107.82      3.59 o 
   7  10   4        8.27       11.99      2.82 o 
   8  10   4       34.24       38.58      3.47 o 
  -8  11   4       53.02       55.76      3.54 o 
  -7  11   4      102.91      105.90      3.39 o 
  -6  11   4       91.42       87.46      3.26 o 
  -5  11   4       27.72       25.42      2.46 o 
  -4  11   4      497.39      520.68      6.27 o 
  -3  11   4       66.67       73.82      3.32 o 
  -2  11   4      224.74      196.40      4.02 o 
  -1  11   4       95.13      107.58      2.83 o 
   0  11   4      298.45      265.22      4.15 o 
   1  11   4       95.15       88.04      3.03 o 
   2  11   4      292.66      281.57      4.70 o 
   3  11   4       11.70        8.69      1.30 o 
   4  11   4      289.14      314.07      3.18 o 
   5  11   4        4.57        5.79      2.37 o 
   6  11   4      189.76      184.66      3.71 o 
   7  11   4       52.04       49.17      3.22 o 
   8  11   4       39.78       39.79      2.90 o 
  -8  12   4        1.11        2.13      1.96 o 
  -7  12   4        0.43        0.07      1.61 o 
  -6  12   4       75.92       69.37      3.80 o 
  -5  12   4      261.84      233.72      4.77 o 
  -4  12   4       66.72       64.10      3.60 o 
  -3  12   4       36.90       39.00      2.15 o 
  -2  12   4        0.02       -0.61      1.37 o 
  -1  12   4      114.89      112.77      3.05 o 
   0  12   4       36.71       40.12      1.98 o 
   1  12   4       25.30       22.90      1.99 o 
   2  12   4       20.66       22.35      2.92 o 
   3  12   4       12.78       14.88      2.21 o 
   4  12   4       76.67       70.75      1.46 o 
   5  12   4       28.06       29.88      2.03 o 
   6  12   4       92.96       92.39      5.40 o 
   7  12   4       59.63       58.18      3.28 o 
   8  12   4        5.32        6.08      2.17 o 
  -8  13   4       23.79       23.02      2.60 o 
  -7  13   4       18.40       17.50      2.58 o 
  -6  13   4      106.59      109.55      3.93 o 
  -5  13   4        4.93        4.91      2.18 o 
  -4  13   4       63.55       59.97      2.54 o 
  -3  13   4      137.17      139.16      3.28 o 
  -2  13   4      104.21      112.91      2.80 o 
  -1  13   4      144.10      128.95      3.08 o 
   0  13   4      114.12       99.56      2.95 o 
   1  13   4       66.47       58.44      2.23 o 
   2  13   4        3.76        4.94      1.51 o 
   3  13   4       74.32       65.49      1.90 o 
   4  13   4      497.49      501.58      5.11 o 
   5  13   4        5.04        3.54      1.33 o 
   6  13   4        8.19        7.28      1.62 o 
   7  13   4       22.95       23.40      2.70 o 
   8  13   4        5.26        7.76      3.86 o 
  -8  14   4        0.15       -1.63      1.95 o 
  -7  14   4       15.76       16.11      2.60 o 
  -6  14   4        2.28        1.13      1.78 o 
  -5  14   4       53.29       47.15      2.57 o 
  -4  14   4       70.92       64.53      3.07 o 
  -3  14   4        9.53       11.89      2.04 o 
  -2  14   4       91.74       98.18      3.11 o 
  -1  14   4       39.44       40.86      2.28 o 
   0  14   4      103.63       88.14      2.49 o 
   1  14   4       66.20       65.59      2.61 o 
   2  14   4      101.21      100.79      2.68 o 
   3  14   4       39.38       36.97      2.08 o 
   4  14   4       28.64       32.54      1.05 o 
   5  14   4        4.90        5.70      1.63 o 
   6  14   4       27.65       30.11      3.87 o 
   7  14   4       15.44       15.19      1.83 o 
   8  14   4        0.04        0.32      2.59 o 
  -8  15   4        2.41        1.82      2.09 o 
  -7  15   4        1.21        3.74      1.83 o 
  -6  15   4       10.90        9.86      2.76 o 
  -5  15   4       58.64       52.95      3.29 o 
  -4  15   4       66.79       64.66      2.76 o 
  -3  15   4      569.00      563.20      7.63 o 
  -2  15   4      223.90      222.15      3.92 o 
  -1  15   4       15.72       13.88      2.12 o 
   0  15   4        3.32        1.33      1.54 o 
   1  15   4       26.27       31.34      1.77 o 
   2  15   4       92.16       98.30      3.22 o 
   3  15   4        1.63        2.42      1.46 o 
   4  15   4      432.19      418.03      3.59 o 
   5  15   4        0.84        0.48      1.47 o 
   6  15   4        3.87        3.38      1.30 o 
   7  15   4       14.28       16.93      5.05 o 
  -8  16   4        0.54        0.14      1.48 o 
  -7  16   4        3.44        1.70      1.86 o 
  -6  16   4       12.66       11.98      2.82 o 
  -5  16   4       20.01       18.18      2.42 o 
  -4  16   4      633.33      631.85      7.38 o 
  -3  16   4      108.54       94.82      3.45 o 
  -2  16   4      261.08      272.04      4.03 o 
  -1  16   4       49.95       45.87      3.62 o 
   0  16   4      212.26      194.26      3.71 o 
   1  16   4       20.14       16.34      1.45 o 
   2  16   4       72.20       75.07      2.46 o 
   3  16   4       24.30       22.36      1.32 o 
   4  16   4       31.10       32.02      1.67 o 
   5  16   4       30.80       30.85      5.05 o 
   6  16   4      138.05      141.59      6.17 o 
   7  16   4       12.31       11.67      4.45 o 
  -7  17   4       11.73       10.19      2.61 o 
  -6  17   4       31.44       36.91      2.93 o 
  -5  17   4        0.12        1.08      2.78 o 
  -4  17   4       28.77       30.84      2.75 o 
  -3  17   4      677.32      681.26      7.78 o 
  -2  17   4      798.01      801.30      8.26 o 
  -1  17   4       78.27       78.55      2.63 o 
   0  17   4      104.31       96.00      2.76 o 
   1  17   4       26.04       25.84      2.40 o 
   2  17   4      107.51       96.96      2.45 o 
   3  17   4        7.42       12.07      1.56 o 
   4  17   4       29.71       27.38      2.24 o 
   5  17   4        1.54        1.96      3.37 o 
   6  17   4        5.19        4.99      4.05 o 
   7  17   4        7.43        8.57      4.51 o 
  -7  18   4        5.68        3.15      1.87 o 
  -6  18   4        9.90        9.84      3.05 o 
  -5  18   4        8.98       10.14      2.73 o 
  -4  18   4       24.63       20.18      2.36 o 
  -3  18   4      100.08      110.19      3.45 o 
  -2  18   4      140.78      142.23      5.46 o 
  -1  18   4        5.85        6.39      2.11 o 
   0  18   4       29.70       31.61      2.04 o 
   1  18   4        0.49        0.29      0.94 o 
   2  18   4       58.73       57.57      1.96 o 
   3  18   4      330.09      309.87      4.32 o 
   4  18   4       91.77       80.71      3.44 o 
   5  18   4      193.73      198.31      6.41 o 
   6  18   4      124.88      128.94      8.10 o 
   7  18   4       55.42       57.77      8.76 o 
  -7  19   4       11.70        7.97      2.73 o 
  -6  19   4        4.02        2.60      2.28 o 
  -5  19   4        2.29        2.49      2.09 o 
  -4  19   4        7.21        9.37      2.19 o 
  -3  19   4       10.86       10.82      2.67 o 
  -2  19   4       55.68       52.23      2.87 o 
  -1  19   4       52.98       55.83      2.71 o 
   0  19   4       64.87       72.88      2.98 o 
   1  19   4       61.86       62.03      2.93 o 
   2  19   4       37.15       43.62      1.93 o 
   3  19   4        6.93        5.96      1.83 o 
   4  19   4      230.42      227.04      9.95 o 
   5  19   4       19.59       26.92      4.32 o 
   6  19   4       40.86       39.04      5.43 o 
  -7  20   4        1.80        2.73      2.36 o 
  -6  20   4        0.86        1.73      2.28 o 
  -5  20   4       28.50       33.70      2.79 o 
  -4  20   4       19.95       23.63      3.19 o 
  -3  20   4       13.86       11.22      2.69 o 
  -2  20   4      120.20      127.14      3.91 o 
  -1  20   4      134.51      130.99      3.77 o 
   0  20   4       14.44       15.23      1.90 o 
   1  20   4       78.56       77.98      2.73 o 
   2  20   4      166.63      167.35      5.63 o 
   3  20   4        0.57        1.68      1.20 o 
   4  20   4       10.55       15.74      1.90 o 
   5  20   4        0.36       -2.52      3.83 o 
   6  20   4       21.94       31.28      5.37 o 
  -6  21   4       26.85       20.64      5.13 o 
  -5  21   4       45.36       46.82      4.38 o 
  -4  21   4        3.63        3.21      2.71 o 
  -3  21   4        1.25        2.53      2.16 o 
  -2  21   4        1.30        1.62      2.17 o 
  -1  21   4       76.75       77.49      4.34 o 
   0  21   4        0.04        1.46      1.46 o 
   1  21   4      202.39      227.04      3.77 o 
   2  21   4       51.66       43.60      1.89 o 
   3  21   4      222.15      233.16      5.85 o 
   4  21   4        0.04        0.60      0.98 o 
   5  21   4        5.97        3.80      4.46 o 
   6  21   4       10.55       11.10      4.86 o 
  -6  22   4       20.65       15.92      4.83 o 
  -5  22   4       23.45       21.70      3.68 o 
  -4  22   4       10.14       10.94      3.94 o 
  -3  22   4       39.57       30.09      3.77 o 
  -2  22   4       49.64       60.18      3.22 o 
  -1  22   4       67.01       72.52      5.13 o 
   0  22   4      155.15      147.85      3.50 o 
   1  22   4       71.84       71.30      2.68 o 
   2  22   4      192.82      194.64      4.74 o 
   3  22   4       43.96       53.50      2.74 o 
   4  22   4       44.34       54.11      3.77 o 
   5  22   4       82.50       89.85      5.85 o 
  -6  23   4        0.69       -2.27      3.91 o 
  -5  23   4        2.69        2.12      2.60 o 
  -4  23   4       44.48       44.37      3.98 o 
  -3  23   4      783.82      777.69     10.16 o 
  -2  23   4      468.07      470.04      7.92 o 
  -1  23   4        0.17        0.59      2.20 o 
   0  23   4       19.00       21.40      1.91 o 
   1  23   4       20.10       21.06      1.50 o 
   2  23   4       32.31       30.71      2.70 o 
   3  23   4       45.69       50.27      2.81 o 
   4  23   4        0.18        0.58      1.11 o 
   5  23   4       15.60       15.46      4.68 o 
  -5  24   4        1.56        3.04      2.95 o 
  -4  24   4        2.95        2.41      3.24 o 
  -3  24   4        6.99        4.84      3.70 o 
  -2  24   4       34.21       33.22      7.98 o 
  -1  24   4        2.53        0.40      1.69 o 
   0  24   4       15.47       13.17      1.94 o 
   1  24   4        9.60        7.75      1.77 o 
   2  24   4        4.30        2.89      2.39 o 
   3  24   4       20.88       15.51      4.46 o 
   4  24   4      125.37      129.62      7.94 o 
   5  24   4      222.02      245.55      8.95 o 
  -5  25   4        0.54        1.91      2.71 o 
  -4  25   4        1.06        1.70      2.68 o 
  -3  25   4        2.53        1.16      2.27 o 
  -2  25   4        4.05        3.72      2.64 o 
  -1  25   4       19.34       12.81      2.81 o 
   0  25   4       41.29       42.22      2.42 o 
   1  25   4        8.35        7.69      2.35 o 
   2  25   4       16.66       12.46      3.68 o 
   3  25   4        7.80        3.76      2.81 o 
   4  25   4        9.23        6.27      5.46 o 
  -4  26   4       90.78       84.67      6.04 o 
  -3  26   4      108.85       99.95      4.83 o 
  -2  26   4        0.02       -0.41      1.85 o 
  -1  26   4       18.02        7.01      2.78 o 
   0  26   4        2.31        1.59      1.83 o 
   1  26   4       24.37       11.78      3.63 o 
   2  26   4        8.03        5.10      2.64 o 
   3  26   4      104.34      113.41      6.30 o 
   4  26   4        6.63        3.35      4.46 o 
  -4  27   4        0.18        0.13      2.42 o 
  -3  27   4        1.39        5.89      3.37 o 
  -2  27   4        0.00        0.28      1.57 o 
  -1  27   4       15.53        8.67      2.56 o 
   0  27   4       28.37       17.67      3.22 o 
   1  27   4       33.23       25.57      6.40 o 
   2  27   4        0.91       -0.04      2.23 o 
   3  27   4        2.88        3.20      2.48 o 
  -3  28   4       13.88       12.22      2.57 o 
  -2  28   4        6.15        2.75      2.21 o 
  -1  28   4       23.67       10.94      3.08 o 
   0  28   4        6.28        1.98      2.96 o 
   1  28   4       12.37        3.72      3.64 o 
   2  28   4        1.13        0.20      2.19 o 
  -1  29   4       32.88       33.28      9.34 o 
   0  29   4        0.27       -0.25      2.36 o 
   1  29   4        0.00        0.05      2.81 o 
  -9   1   5        0.35        1.10      2.25 o 
  -8   1   5      115.40      114.47      3.58 o 
  -7   1   5      310.64      303.04      4.68 o 
  -6   1   5      309.15      303.01      5.41 o 
  -5   1   5      516.87      487.07      8.34 o 
  -4   1   5        1.26        0.42      1.67 o 
  -3   1   5      531.55      547.22     10.17 o 
  -2   1   5      959.09      910.12      9.10 o 
  -1   1   5       37.15       31.12      2.43 o 
   0   1   5      508.11      436.52      4.92 o 
   1   1   5      237.88      206.74      3.39 o 
   2   1   5       70.68       62.06      2.39 o 
   3   1   5       84.42       79.83      2.34 o 
   4   1   5       27.70       30.10      2.10 o 
   5   1   5        2.60        1.49      1.83 o 
   6   1   5       73.21       69.09      1.93 o 
   7   1   5       69.75       62.03      2.43 o 
   8   1   5       32.37       40.23      2.27 o 
  -9   2   5        1.38        5.48      2.81 o 
  -8   2   5      167.32      176.36      4.75 o 
  -7   2   5      104.90      110.37      4.18 o 
  -6   2   5      487.41      502.17      6.46 o 
  -5   2   5       32.60       33.88      3.20 o 
  -4   2   5       33.34       38.75      2.51 o 
  -3   2   5      823.19      850.57      8.60 o 
  -2   2   5     1628.88     1652.40     14.27 o 
  -1   2   5      304.81      327.85      5.75 o 
   0   2   5      290.22      251.45      3.83 o 
   1   2   5       63.45       66.96      2.34 o 
   2   2   5      330.62      321.64      4.18 o 
   3   2   5       69.87       69.11      3.29 o 
   4   2   5       28.31       25.93      2.07 o 
   5   2   5        9.67       11.21      1.96 o 
   6   2   5       14.97       16.88      1.59 o 
   7   2   5        0.00       -0.69      1.18 o 
   8   2   5        0.31        0.98      1.40 o 
  -9   3   5        9.04        5.79      2.66 o 
  -8   3   5      102.03      100.50      4.31 o 
  -7   3   5      339.92      338.88      6.18 o 
  -6   3   5       22.01       24.04      3.51 o 
  -5   3   5       36.48       40.56      2.75 o 
  -4   3   5      116.37      133.87      3.92 o 
  -3   3   5      691.43      616.46      9.15 o 
  -2   3   5      513.02      530.66      7.43 o 
  -1   3   5       86.96       76.12      2.68 o 
   0   3   5      232.23      232.34      6.11 o 
   1   3   5      262.42      214.00      4.03 o 
   2   3   5       53.16       55.12      2.05 o 
   3   3   5       81.49       78.86      2.18 o 
   4   3   5       17.34       20.64      1.77 o 
   5   3   5      228.39      218.97      4.39 o 
   6   3   5      138.00      117.35      2.33 o 
   7   3   5        4.77        2.41      1.67 o 
   8   3   5        0.38        0.16      1.25 o 
  -9   4   5       16.01       16.20      2.95 o 
  -8   4   5        7.68        9.02      2.69 o 
  -7   4   5        8.71        9.70      2.47 o 
  -6   4   5        0.68        3.22      2.09 o 
  -5   4   5       16.09       17.95      2.87 o 
  -4   4   5        8.42        8.05      2.23 o 
  -3   4   5       26.97       26.79      2.49 o 
  -2   4   5       69.23       73.46      3.20 o 
  -1   4   5      203.36      199.12      3.40 o 
   0   4   5      124.81      129.51      3.22 o 
   1   4   5        0.03        0.30      1.43 o 
   2   4   5       16.02       13.37      1.89 o 
   3   4   5        0.78        0.74      1.23 o 
   4   4   5      228.41      210.53      4.55 o 
   5   4   5      171.13      151.94      3.13 o 
   6   4   5       82.46       86.84      2.36 o 
   7   4   5       59.68       73.43      2.14 o 
   8   4   5        0.03       -1.23      1.48 o 
  -9   5   5       47.63       59.24      3.75 o 
  -8   5   5       41.64       41.23      4.03 o 
  -7   5   5        9.54       11.79      2.65 o 
  -6   5   5        0.18        1.00      2.02 o 
  -5   5   5        4.21        4.14      1.90 o 
  -4   5   5       68.72       73.59      3.16 o 
  -3   5   5       37.01       43.74      3.10 o 
  -2   5   5      262.56      224.00      3.80 o 
  -1   5   5       38.50       44.26      2.35 o 
   0   5   5      171.87      174.93      5.16 o 
   1   5   5        8.79       11.49      1.80 o 
   2   5   5       38.32       43.09      2.47 o 
   3   5   5      100.87       97.30      3.13 o 
   4   5   5       74.05       81.53      2.58 o 
   5   5   5       12.78       12.42      1.77 o 
   6   5   5        0.19       -1.09      1.00 o 
   7   5   5      116.30      110.15      3.56 o 
   8   5   5       17.86       18.10      3.40 o 
  -9   6   5        7.22        6.33      2.46 o 
  -8   6   5        2.09        4.58      2.30 o 
  -7   6   5       17.14       15.26      2.44 o 
  -6   6   5        4.15        3.34      2.45 o 
  -5   6   5       42.19       40.33      2.71 o 
  -4   6   5        0.22        0.30      1.67 o 
  -3   6   5       10.90       12.30      2.47 o 
  -2   6   5       25.88       25.14      2.25 o 
  -1   6   5        1.72        1.52      2.00 o 
   0   6   5       85.49       99.84      3.35 o 
   1   6   5      296.77      305.29      4.77 o 
   2   6   5      673.90      707.66      6.80 o 
   3   6   5       29.98       23.86      1.62 o 
   4   6   5      163.34      162.18      3.09 o 
   5   6   5        1.89        3.97      1.81 o 
   6   6   5      333.13      321.82      3.98 o 
   7   6   5        8.47        4.98      1.12 o 
   8   6   5        8.29        6.83      2.33 o 
  -9   7   5        0.04       -1.44      2.35 o 
  -8   7   5        7.43        5.98      2.36 o 
  -7   7   5      122.79      132.36      4.37 o 
  -6   7   5        3.09        1.05      2.08 o 
  -5   7   5        7.98        9.61      2.33 o 
  -4   7   5      207.20      199.26      4.58 o 
  -3   7   5       29.73       34.30      2.62 o 
  -2   7   5      739.40      687.58      9.19 o 
  -1   7   5       23.91       16.73      2.07 o 
   0   7   5       51.08       56.42      3.01 o 
   1   7   5        0.28        0.00      1.20 o 
   2   7   5     1392.82     1306.52     10.97 o 
   3   7   5       82.26       81.37      2.60 o 
   4   7   5        0.57        1.47      1.68 o 
   5   7   5        9.96       12.16      2.20 o 
   6   7   5      194.63      196.40      3.11 o 
   7   7   5       14.70       14.80      1.85 o 
   8   7   5        0.07        0.33      1.87 o 
  -8   8   5       18.65       12.24      2.82 o 
  -7   8   5       11.73        8.85      2.57 o 
  -6   8   5      590.01      570.39      6.88 o 
  -5   8   5      840.23      832.87      9.83 o 
  -4   8   5       13.89       22.52      2.43 o 
  -3   8   5       10.44        9.60      2.32 o 
  -2   8   5       91.06       75.94      2.80 o 
  -1   8   5       57.49       62.33      3.17 o 
   0   8   5       25.50       24.36      2.16 o 
   1   8   5      676.87      600.04      6.67 o 
   2   8   5        8.37        8.36      1.87 o 
   3   8   5      102.25       98.52      2.98 o 
   4   8   5       31.11       31.03      1.96 o 
   5   8   5      201.94      199.39      5.93 o 
   6   8   5        5.98        5.27      1.00 o 
   7   8   5      208.52      191.05      5.68 o 
   8   8   5        0.22        1.73      2.88 o 
  -8   9   5       39.58       39.29      5.63 o 
  -7   9   5      168.84      179.50      5.27 o 
  -6   9   5      156.17      148.38      3.88 o 
  -5   9   5       13.27       13.24      2.73 o 
  -4   9   5       55.97       60.06      3.11 o 
  -3   9   5     1176.66     1156.24     11.37 o 
  -2   9   5       48.05       47.07      2.71 o 
  -1   9   5       41.58       45.55      2.30 o 
   0   9   5        0.09        1.02      1.97 o 
   1   9   5      136.08      132.74      2.84 o 
   2   9   5      482.00      468.06      5.47 o 
   3   9   5        1.26        1.40      1.20 o 
   4   9   5      199.49      213.97      5.68 o 
   5   9   5        1.37        0.38      1.18 o 
   6   9   5      187.99      174.66      2.48 o 
   7   9   5        8.21        6.99      2.67 o 
   8   9   5       30.20       38.23      4.19 o 
  -8  10   5       66.85       82.17      3.53 o 
  -7  10   5        0.80        1.62      2.10 o 
  -6  10   5       13.74       11.80      2.94 o 
  -5  10   5        2.33        5.51      2.26 o 
  -4  10   5      594.04      598.82      6.85 o 
  -3  10   5        1.00       -1.49      2.01 o 
  -2  10   5       26.13       30.58      2.55 o 
  -1  10   5      414.65      375.59      9.32 o 
   0  10   5       29.38       22.52      2.49 o 
   1  10   5       10.83        6.87      1.78 o 
   2  10   5      154.58      135.18      3.08 o 
   3  10   5       69.23       68.65      6.93 o 
   4  10   5       53.42       46.27      1.98 o 
   5  10   5       98.15      100.58      4.23 o 
   6  10   5       44.57       43.11      2.77 o 
   7  10   5       11.23        8.84      2.96 o 
   8  10   5        4.00        4.14      2.81 o 
  -8  11   5        3.11        4.45      2.46 o 
  -7  11   5       44.52       50.41      3.36 o 
  -6  11   5        1.23       -0.75      1.91 o 
  -5  11   5       23.10       25.28      2.85 o 
  -4  11   5        0.00        1.66      2.03 o 
  -3  11   5        6.96        6.84      2.00 o 
  -2  11   5      184.50      181.00      4.07 o 
  -1  11   5      213.58      198.83      7.10 o 
   0  11   5       11.19       15.98      2.17 o 
   1  11   5      123.95      110.05      2.88 o 
   2  11   5      886.99      837.92     14.42 o 
   3  11   5       21.78       28.33      1.82 o 
   4  11   5      762.47      749.52     13.22 o 
   5  11   5      107.40      104.63      2.56 o 
   6  11   5        1.67        2.45      2.34 o 
   7  11   5        8.50        7.50      2.37 o 
  -8  12   5       38.29       42.81      3.78 o 
  -7  12   5      108.58      114.63      5.34 o 
  -6  12   5      110.91      106.14      3.91 o 
  -5  12   5       28.84       36.99      2.92 o 
  -4  12   5      617.25      620.95      7.20 o 
  -3  12   5        6.65       10.60      2.15 o 
  -2  12   5      281.66      294.92      5.06 o 
  -1  12   5      134.91      124.02      3.44 o 
   0  12   5      225.84      228.14      4.36 o 
   1  12   5      110.41       97.33      2.69 o 
   2  12   5      513.53      489.64      6.15 o 
   3  12   5       15.44       13.06      2.02 o 
   4  12   5      226.82      220.19      3.36 o 
   5  12   5      328.83      317.64      4.86 o 
   6  12   5        1.03        1.19      2.14 o 
   7  12   5        2.07        5.92      2.24 o 
  -8  13   5        5.74        4.82      2.51 o 
  -7  13   5       18.00       19.03      3.10 o 
  -6  13   5       81.06       86.25      3.75 o 
  -5  13   5       68.39       75.45      3.30 o 
  -4  13   5      102.14      130.41      3.86 o 
  -3  13   5        6.23        6.95      2.24 o 
  -2  13   5      430.95      431.37      5.45 o 
  -1  13   5       27.44       22.65      2.78 o 
   0  13   5       27.50       27.28      2.15 o 
   1  13   5       58.79       62.65      2.42 o 
   2  13   5      310.01      310.17      4.69 o 
   3  13   5      802.80      808.06      8.93 o 
   4  13   5      105.75      111.39      4.37 o 
   5  13   5      134.17      120.03      3.42 o 
   6  13   5        1.88        1.60      1.79 o 
   7  13   5       22.38       18.45      4.53 o 
  -8  14   5        3.24        1.42      2.19 o 
  -7  14   5       11.90       14.74      2.84 o 
  -6  14   5        6.55        7.42      2.85 o 
  -5  14   5        0.01       -1.32      1.93 o 
  -4  14   5      142.16      156.30      4.28 o 
  -3  14   5        6.95        4.47      1.96 o 
  -2  14   5       55.09       49.83      2.69 o 
  -1  14   5      270.53      265.56      4.10 o 
   0  14   5        8.88       10.88      2.30 o 
   1  14   5       12.44       13.81      2.04 o 
   2  14   5      862.90      842.46     10.08 o 
   3  14   5     1511.12     1502.87     14.18 o 
   4  14   5        1.48        2.11      0.95 o 
   5  14   5        0.57       -1.03      1.91 o 
   6  14   5        2.26        1.81      1.69 o 
   7  14   5       94.47       91.85      9.13 o 
  -7  15   5       17.72       20.75      3.25 o 
  -6  15   5       67.87       70.05      3.94 o 
  -5  15   5        8.96       12.29      3.45 o 
  -4  15   5        0.27       -0.05      1.64 o 
  -3  15   5       30.43       34.99      3.97 o 
  -2  15   5       96.60       86.66      3.54 o 
  -1  15   5      170.00      171.63      3.56 o 
   0  15   5        2.77        2.91      1.61 o 
   1  15   5      387.85      372.81      5.97 o 
   2  15   5      434.83      442.30      6.79 o 
   3  15   5       12.80       11.29      2.51 o 
   4  15   5      112.63      103.82      2.30 o 
   5  15   5      171.07      178.58      6.19 o 
   6  15   5        7.26        5.63      2.28 o 
   7  15   5       14.48        8.99      4.97 o 
  -7  16   5       92.60       97.95      4.50 o 
  -6  16   5       36.09       27.03      3.47 o 
  -5  16   5        3.32        1.76      2.18 o 
  -4  16   5        1.17        0.88      2.20 o 
  -3  16   5      529.14      516.73      6.38 o 
  -2  16   5      214.03      209.63      4.13 o 
  -1  16   5       62.99       52.57      2.80 o 
   0  16   5       85.18       80.23      3.08 o 
   1  16   5      515.17      507.40      7.38 o 
   2  16   5       82.74       84.03      4.23 o 
   3  16   5      132.01      142.10      3.60 o 
   4  16   5        5.85        5.54      1.07 o 
   5  16   5       69.11       70.85      4.69 o 
   6  16   5       45.42       58.88      5.59 o 
   7  16   5       18.66        9.97      4.71 o 
  -7  17   5        4.68        4.20      3.37 o 
  -6  17   5       37.91       30.06      3.31 o 
  -5  17   5       31.11       35.64      3.10 o 
  -4  17   5        5.98        5.55      2.57 o 
  -3  17   5        0.09       -0.72      2.03 o 
  -2  17   5      485.56      494.32      6.29 o 
  -1  17   5      190.98      176.54      4.17 o 
   0  17   5       78.68       76.88      3.68 o 
   1  17   5       56.00       55.17      2.48 o 
   2  17   5      236.31      245.56      3.72 o 
   3  17   5       56.60       74.37      6.10 o 
   4  17   5       11.08        7.76      1.27 o 
   5  17   5       32.04       36.76      5.11 o 
   6  17   5       96.34       88.13      6.72 o 
  -7  18   5        5.79        2.04      2.35 o 
  -6  18   5       23.35       24.69      3.51 o 
  -5  18   5        0.09        0.58      2.08 o 
  -4  18   5      102.73      117.80      3.89 o 
  -3  18   5       59.76       58.00      3.20 o 
  -2  18   5       38.87       45.47      2.84 o 
  -1  18   5      155.11      167.39      4.04 o 
   0  18   5        3.82        3.50      1.89 o 
   1  18   5      191.97      197.27      3.92 o 
   2  18   5      384.13      394.49      7.85 o 
   3  18   5       33.58       30.74      1.83 o 
   4  18   5        0.59        0.05      0.47 o 
   5  18   5        4.16        5.13      4.14 o 
   6  18   5       80.65       81.15      6.40 o 
  -6  19   5        5.97        9.65      2.95 o 
  -5  19   5       40.15       49.96      4.17 o 
  -4  19   5       46.58       39.98      3.20 o 
  -3  19   5      185.42      175.98      4.32 o 
  -2  19   5        0.29        0.86      2.15 o 
  -1  19   5       37.45       40.89      2.66 o 
   0  19   5       36.01       38.81      2.63 o 
   1  19   5       99.53      104.22      3.66 o 
   2  19   5       43.28       39.61      2.61 o 
   3  19   5      186.97      195.81      3.95 o 
   4  19   5        2.63        5.24      1.78 o 
   5  19   5        0.52        3.17      4.14 o 
   6  19   5        0.85       -0.05      3.65 o 
  -6  20   5        0.83        1.30      2.32 o 
  -5  20   5        9.43       10.24      3.06 o 
  -4  20   5        0.75        0.37      2.40 o 
  -3  20   5        1.05        3.84      2.58 o 
  -2  20   5        0.54        0.79      1.92 o 
  -1  20   5       13.43       14.14      2.52 o 
   0  20   5       11.38       13.93      2.31 o 
   1  20   5        0.54       -0.89      1.56 o 
   2  20   5       54.94       59.95      2.50 o 
   3  20   5       11.84       13.85      1.90 o 
   4  20   5       47.66       49.95      3.71 o 
   5  20   5      133.55      144.61      9.70 o 
  -6  21   5       16.98       15.01      3.54 o 
  -5  21   5        1.42       -0.91      2.28 o 
  -4  21   5        1.24        2.42      2.51 o 
  -3  21   5      259.90      249.90      6.78 o 
  -2  21   5       16.99       14.06      2.58 o 
  -1  21   5        4.86        3.21      2.20 o 
   0  21   5       39.77       39.48      3.49 o 
   1  21   5        0.01        0.88      1.32 o 
   2  21   5        0.12       -0.30      0.82 o 
   3  21   5        9.11       10.01      2.05 o 
   4  21   5       34.15       33.19      3.11 o 
   5  21   5       10.61       12.61      5.78 o 
  -5  22   5        2.84        1.76      3.09 o 
  -4  22   5        7.93        3.57      3.16 o 
  -3  22   5       90.09       91.32      4.82 o 
  -2  22   5       13.92       16.27      3.37 o 
  -1  22   5        1.91       -0.25      2.00 o 
   0  22   5       79.57       83.08      3.69 o 
   1  22   5       21.05       18.14      2.47 o 
   2  22   5       23.41       23.63      1.91 o 
   3  22   5       70.13       77.10      2.99 o 
   4  22   5       25.21       23.19      4.73 o 
   5  22   5       73.58       82.37      6.83 o 
  -5  23   5        1.23       -0.45      2.53 o 
  -4  23   5      125.81      142.59      5.31 o 
  -3  23   5      170.86      180.74      6.55 o 
  -2  23   5        2.27        3.26      2.59 o 
  -1  23   5       23.24       23.60      3.28 o 
   0  23   5       33.79       33.44      5.84 o 
   1  23   5        2.92        4.65      2.15 o 
   2  23   5        7.21        7.75      2.27 o 
   3  23   5       11.99        8.09      2.67 o 
   4  23   5        7.59        6.81      4.20 o 
  -5  24   5       42.51       55.45     11.35 o 
  -4  24   5        0.93        0.60      2.69 o 
  -3  24   5      146.91      177.05      6.56 o 
  -2  24   5        3.23        7.33      2.79 o 
  -1  24   5       48.13       54.69      3.29 o 
   0  24   5        4.54        4.50      2.27 o 
   1  24   5        0.02        0.74      1.22 o 
   2  24   5        4.67        2.89      2.23 o 
   3  24   5       93.26       92.90      5.30 o 
   4  24   5        2.85        7.66      5.71 o 
  -4  25   5       87.41       90.91      4.66 o 
  -3  25   5       36.05       38.75      5.58 o 
  -2  25   5        9.05        7.16      2.67 o 
  -1  25   5        0.09        0.82      2.06 o 
   0  25   5        0.70        1.51      1.63 o 
   1  25   5        0.42        0.74      1.88 o 
   2  25   5       33.90       26.42      6.68 o 
   3  25   5        5.58        4.80      3.14 o 
  -3  26   5       12.19       14.62      6.23 o 
  -2  26   5        0.19        1.08      3.29 o 
  -1  26   5       21.01       15.58      4.81 o 
   0  26   5        1.75        0.98      1.63 o 
   1  26   5        4.85        4.42      2.52 o 
   2  26   5       40.58       53.20     10.05 o 
   3  26   5       30.33        6.38      9.74 o 
  -2  27   5        3.07        0.60      2.24 o 
  -1  27   5        6.78        4.41      2.27 o 
   0  27   5        1.49        1.28      2.17 o 
   1  27   5       16.62       10.43      3.56 o 
   2  27   5        5.85       -1.13      3.08 o 
  -1  28   5        6.31        7.85      3.09 o 
   0  28   5        3.75        3.28      2.68 o 
  -8   0   6        8.27       12.05      4.73 o 
  -7   0   6        0.67       -0.47      3.00 o 
  -6   0   6      232.91      230.05      8.66 o 
  -5   0   6      323.21      321.08      8.10 o 
  -4   0   6      233.17      232.47      6.81 o 
  -3   0   6      227.14      240.89      9.30 o 
  -2   0   6       12.94       20.16      4.33 o 
  -1   0   6       23.19       34.30      4.13 o 
   0   0   6       56.06       65.79      3.72 o 
   1   0   6      347.34      352.78     12.36 o 
   2   0   6      926.26      873.02     13.08 o 
   3   0   6      271.20      262.54      5.72 o 
   4   0   6      270.63      271.76      9.37 o 
   5   0   6       17.34       17.78      5.65 o 
   6   0   6        2.57        4.61      2.65 o 
   7   0   6        0.86        4.14      2.16 o 
   8   0   6       41.60       33.74      3.37 o 
  -8   1   6       15.37       11.65      2.87 o 
  -7   1   6       34.38       27.62      2.92 o 
  -6   1   6      133.58      136.95      4.49 o 
  -5   1   6        2.26       -0.22      2.68 o 
  -4   1   6      205.98      218.65      4.77 o 
  -3   1   6      270.68      280.50      6.06 o 
  -2   1   6      410.54      388.34     13.30 o 
  -1   1   6       60.89       42.29      2.63 o 
   0   1   6       48.32       54.34      3.28 o 
   1   1   6       34.32       32.56      2.62 o 
   2   1   6       54.03       48.95      2.92 o 
   3   1   6        0.22        0.64      1.89 o 
   4   1   6      221.71      217.73      3.72 o 
   5   1   6        1.38        2.61      2.46 o 
   6   1   6        0.40        1.93      1.78 o 
   7   1   6       29.98       29.73      2.11 o 
   8   1   6       26.45       26.31      2.34 o 
  -8   2   6        1.60        3.94      2.73 o 
  -7   2   6       94.59       88.54      3.88 o 
  -6   2   6      147.30      131.24      4.80 o 
  -5   2   6       77.71       72.05      3.62 o 
  -4   2   6      318.73      323.58      6.04 o 
  -3   2   6      307.14      307.97      5.76 o 
  -2   2   6       24.18       17.11      2.85 o 
  -1   2   6      331.38      332.39      5.21 o 
   0   2   6        6.84       15.50      2.23 o 
   1   2   6        5.54        7.78      1.85 o 
   2   2   6      338.47      305.56      4.60 o 
   3   2   6      174.27      172.94      3.64 o 
   4   2   6      172.66      175.57      4.05 o 
   5   2   6      101.19       96.21      3.77 o 
   6   2   6        0.01       -0.12      2.37 o 
   7   2   6       13.07       12.55      2.17 o 
   8   2   6       97.69      110.05      3.91 o 
  -8   3   6      117.39      135.94      4.22 o 
  -7   3   6       99.46       99.65      4.16 o 
  -6   3   6        2.21        2.96      2.51 o 
  -5   3   6       21.40       26.16      4.10 o 
  -4   3   6      671.30      694.65     10.03 o 
  -3   3   6       32.40       32.98      2.83 o 
  -2   3   6        6.84        7.65      2.40 o 
  -1   3   6      108.59      110.35      3.86 o 
   0   3   6      163.37      154.52      4.76 o 
   1   3   6      394.76      385.45      5.61 o 
   2   3   6      486.33      488.46      6.70 o 
   3   3   6        0.08        0.39      1.59 o 
   4   3   6      154.13      147.94      4.74 o 
   5   3   6        0.70        1.36      2.27 o 
   6   3   6        1.06        3.45      1.98 o 
   7   3   6       98.22       91.27      2.99 o 
  -8   4   6      111.68      123.36      4.75 o 
  -7   4   6        0.94        1.59      2.28 o 
  -6   4   6      538.72      516.84      7.17 o 
  -5   4   6       61.40       61.06      4.88 o 
  -4   4   6        5.18        3.81      2.61 o 
  -3   4   6        2.69        2.52      2.04 o 
  -2   4   6      847.55      800.52      9.09 o 
  -1   4   6       10.89        8.22      2.19 o 
   0   4   6       95.03       85.34      3.12 o 
   1   4   6      127.19      125.62      3.43 o 
   2   4   6      610.56      614.09      8.50 o 
   3   4   6        4.02        5.37      1.68 o 
   4   4   6        6.82        6.45      2.35 o 
   5   4   6       95.32       94.19      3.32 o 
   6   4   6      111.48      114.69      3.79 o 
   7   4   6       60.21       65.08      2.45 o 
  -8   5   6        1.89        0.24      2.21 o 
  -7   5   6       60.84       76.49      4.16 o 
  -6   5   6        1.00        0.48      2.11 o 
  -5   5   6        7.50        5.60      3.04 o 
  -4   5   6      142.68      125.63      4.98 o 
  -3   5   6       66.37       78.55      4.24 o 
  -2   5   6       10.52       16.49      3.51 o 
  -1   5   6        4.33        8.94      2.29 o 
   0   5   6      368.03      352.92      7.44 o 
   1   5   6       28.48       29.93      2.45 o 
   2   5   6       20.26       25.38      2.44 o 
   3   5   6      460.80      436.15      5.63 o 
   4   5   6       48.47       47.21      3.28 o 
   5   5   6       17.19       15.07      2.53 o 
   6   5   6       87.19       86.73      3.16 o 
   7   5   6       10.96       12.18      1.80 o 
  -8   6   6        0.47       -0.33      2.11 o 
  -7   6   6       23.16       28.27      3.13 o 
  -6   6   6        5.90        6.71      2.51 o 
  -5   6   6      108.51      123.29      4.16 o 
  -4   6   6        4.75        5.98      2.65 o 
  -3   6   6       60.26       62.54      3.18 o 
  -2   6   6      470.83      465.96     12.03 o 
  -1   6   6      173.55      161.82      5.22 o 
   0   6   6       53.40       46.64      3.38 o 
   1   6   6      553.31      546.39      7.01 o 
   2   6   6        8.99        5.48      1.96 o 
   3   6   6       28.94       25.45      2.25 o 
   4   6   6       86.05       85.70      3.59 o 
   5   6   6      122.93      125.35      4.26 o 
   6   6   6        5.71        9.41      2.55 o 
   7   6   6       17.84       17.09      2.03 o 
  -8   7   6       38.02       40.79      7.85 o 
  -7   7   6        2.21        1.35      2.86 o 
  -6   7   6      150.24      152.94      5.23 o 
  -5   7   6       10.80        8.15      2.46 o 
  -4   7   6       14.51       15.63      2.74 o 
  -3   7   6      125.35      136.28      3.88 o 
  -2   7   6       81.83       68.15      3.36 o 
  -1   7   6      645.39      582.53      9.87 o 
   0   7   6       50.59       60.37      2.71 o 
   1   7   6        2.58        6.49      2.28 o 
   2   7   6        5.00        8.47      1.94 o 
   3   7   6      612.43      592.29     12.15 o 
   4   7   6      119.48      113.44      3.05 o 
   5   7   6      149.60      158.41      6.44 o 
   6   7   6      112.93      112.21      5.84 o 
   7   7   6       47.41       47.47      8.13 o 
  -8   8   6       54.38       56.39      3.56 o 
  -7   8   6        2.30        1.82      2.66 o 
  -6   8   6       14.81       13.89      2.97 o 
  -5   8   6      122.86      129.97      4.38 o 
  -4   8   6      371.98      357.34      6.33 o 
  -3   8   6       15.04       12.55      3.00 o 
  -2   8   6       13.67       10.83      2.80 o 
  -1   8   6       11.02        9.69      2.52 o 
   0   8   6      234.42      217.85      4.32 o 
   1   8   6        0.41        2.16      1.84 o 
   2   8   6       58.25       67.40      2.89 o 
   3   8   6        1.77        1.81      1.96 o 
   4   8   6       58.93       59.20      5.64 o 
   5   8   6       23.49       26.47      2.51 o 
   6   8   6        0.50       -0.33      1.46 o 
   7   8   6       26.36       15.81      4.81 o 
  -8   9   6       21.07       14.24      3.94 o 
  -7   9   6       12.51       10.16      3.04 o 
  -6   9   6        1.33        1.04      2.37 o 
  -5   9   6       11.15       11.23      2.91 o 
  -4   9   6      108.74      130.25      4.53 o 
  -3   9   6        0.31       -0.53      1.87 o 
  -2   9   6       29.51       26.53      3.16 o 
  -1   9   6        2.25        1.78      2.28 o 
   0   9   6       51.06       54.14      2.73 o 
   1   9   6        5.84        8.10      2.15 o 
   2   9   6      250.64      241.88      4.12 o 
   3   9   6      395.75      394.18      6.03 o 
   4   9   6       21.05       25.48      2.31 o 
   5   9   6       35.22       40.86      2.73 o 
   6   9   6        3.92        4.55      1.97 o 
   7   9   6       10.97        9.01      3.81 o 
  -8  10   6       32.93       31.40      7.15 o 
  -7  10   6       19.22       26.21      4.75 o 
  -6  10   6       21.82       28.30      3.23 o 
  -5  10   6       29.49       27.96      2.92 o 
  -4  10   6       10.09       11.93      2.64 o 
  -3  10   6        1.55        2.47      2.55 o 
  -2  10   6      244.79      231.73      5.83 o 
  -1  10   6       58.70       59.19      3.84 o 
   0  10   6      243.61      237.92      4.95 o 
   1  10   6        8.85        7.43      1.96 o 
   2  10   6     1145.78     1092.45     11.25 o 
   3  10   6      136.68      128.58      3.43 o 
   4  10   6        1.16        1.98      1.60 o 
   5  10   6        0.51        1.92      1.31 o 
   6  10   6       88.81       75.22      3.47 o 
   7  10   6        3.18        3.46      2.77 o 
  -8  11   6       11.36        5.02      2.91 o 
  -7  11   6       13.20        8.48      3.25 o 
  -6  11   6       22.93       18.09      3.70 o 
  -5  11   6        0.00        2.26      2.42 o 
  -4  11   6        6.22        2.01      2.38 o 
  -3  11   6       10.47       10.38      2.65 o 
  -2  11   6        0.01        1.37      2.23 o 
  -1  11   6        0.74        0.30      1.63 o 
   0  11   6       42.35       44.60      3.22 o 
   1  11   6      285.09      289.35      4.66 o 
   2  11   6      286.20      270.68      4.54 o 
   3  11   6        0.65        2.49      1.90 o 
   4  11   6        0.43        2.10      1.61 o 
   5  11   6       87.81       84.60      3.21 o 
   6  11   6        0.07       -1.83      2.06 o 
   7  11   6        2.47        1.10      2.66 o 
  -7  12   6       23.53       17.89      3.86 o 
  -6  12   6      113.36      106.47      6.78 o 
  -5  12   6      248.66      254.74      5.35 o 
  -4  12   6      311.69      305.22      5.50 o 
  -3  12   6      855.24      804.53      9.70 o 
  -2  12   6       12.15       13.95      2.78 o 
  -1  12   6       22.23       24.99      4.44 o 
   0  12   6       14.07       16.91      3.05 o 
   1  12   6       35.14       32.15      2.47 o 
   2  12   6        7.60        6.56      2.41 o 
   3  12   6        0.27        0.15      1.26 o 
   4  12   6        3.67        4.94      1.81 o 
   5  12   6       25.22       25.71      4.26 o 
   6  12   6        2.45        0.68      2.55 o 
   7  12   6        0.34        0.44      1.96 o 
  -7  13   6       14.93       13.24      3.35 o 
  -6  13   6        7.94       11.02      3.08 o 
  -5  13   6        0.26       -1.30      2.33 o 
  -4  13   6       13.01       15.70      2.68 o 
  -3  13   6      352.53      363.68      7.77 o 
  -2  13   6       18.39       11.27      2.79 o 
  -1  13   6       11.57       17.44      2.80 o 
   0  13   6      373.14      380.09      6.20 o 
   1  13   6      107.34      115.40      3.52 o 
   2  13   6       11.38       14.79      2.30 o 
   3  13   6       92.60       88.04      5.35 o 
   4  13   6       11.18        7.99      1.77 o 
   5  13   6       48.21       40.60      5.02 o 
   6  13   6       17.98       14.00      4.77 o 
  -7  14   6       20.31       27.56      4.00 o 
  -6  14   6        0.00        0.85      2.48 o 
  -5  14   6       36.27       34.59      3.31 o 
  -4  14   6       25.01       20.67      3.22 o 
  -3  14   6       43.09       38.44      2.93 o 
  -2  14   6      224.58      224.75      4.47 o 
  -1  14   6      162.90      165.27      4.73 o 
   0  14   6        1.04        1.27      1.85 o 
   1  14   6      406.20      403.35      6.11 o 
   2  14   6       28.86       35.24      3.84 o 
   3  14   6       75.96       75.23      3.78 o 
   4  14   6       62.11       73.24      4.34 o 
   5  14   6        3.64        3.36      1.05 o 
   6  14   6       15.93        8.68      4.55 o 
  -7  15   6       33.56       29.14      5.50 o 
  -6  15   6        0.11        0.30      2.20 o 
  -5  15   6       30.91       31.57      3.41 o 
  -4  15   6        0.28        0.52      2.08 o 
  -3  15   6       15.77       11.47      2.65 o 
  -2  15   6        0.05        0.34      2.31 o 
  -1  15   6       20.17       16.08      2.91 o 
   0  15   6        0.74       -1.36      2.24 o 
   1  15   6        1.37        3.06      2.08 o 
   2  15   6       56.38       50.39      2.79 o 
   3  15   6       17.43       15.88      2.50 o 
   4  15   6       52.75       44.04      2.01 o 
   5  15   6       35.45       29.90      5.38 o 
   6  15   6       41.49       19.93     13.21 o 
  -7  16   6       11.68        9.72      3.33 o 
  -6  16   6       16.94       23.24      3.95 o 
  -5  16   6        4.71        2.06      2.33 o 
  -4  16   6       18.25       21.06      3.01 o 
  -3  16   6       20.17       17.19      3.00 o 
  -2  16   6       51.73       54.61      2.94 o 
  -1  16   6        8.23        8.88      2.09 o 
   0  16   6       22.26       28.73      3.07 o 
   1  16   6       12.19        9.48      3.30 o 
   2  16   6        8.24       10.26      2.53 o 
   3  16   6       80.47       73.62      3.24 o 
   4  16   6       50.43       44.82      2.90 o 
   5  16   6       36.81       35.65      2.60 o 
   6  16   6        0.39        0.60      3.24 o 
  -6  17   6       29.68       40.24      3.58 o 
  -5  17   6        6.91       11.57      3.06 o 
  -4  17   6        0.00       -0.31      2.13 o 
  -3  17   6       73.60       67.72      3.74 o 
  -2  17   6       12.92       11.93      2.75 o 
  -1  17   6       10.38        7.91      2.61 o 
   0  17   6      117.84      119.42      4.27 o 
   1  17   6        0.02        1.56      2.31 o 
   2  17   6        0.59        0.78      1.93 o 
   3  17   6       40.20       39.12      2.36 o 
   4  17   6        1.68        2.22      1.51 o 
   5  17   6        0.05        1.94      3.48 o 
   6  17   6        0.29        0.50      3.54 o 
  -6  18   6        1.67        6.67      3.44 o 
  -5  18   6        0.07        0.37      2.20 o 
  -4  18   6        0.54       -0.07      1.74 o 
  -3  18   6        0.89       -1.92      2.33 o 
  -2  18   6       53.35       60.20      3.57 o 
  -1  18   6       59.86       53.98      3.15 o 
   0  18   6        2.13        1.75      2.04 o 
   1  18   6       14.97       14.37      2.70 o 
   2  18   6       34.34       32.88      2.08 o 
   3  18   6       10.37       10.63      2.17 o 
   4  18   6       17.80        9.68      1.80 o 
   5  18   6        8.87        7.59      4.55 o 
  -6  19   6        1.17        2.06      3.01 o 
  -5  19   6        1.04       -0.05      2.08 o 
  -4  19   6        3.44        0.35      2.68 o 
  -3  19   6        0.03        0.96      2.01 o 
  -2  19   6        0.00        0.74      2.20 o 
  -1  19   6        3.98        4.06      2.59 o 
   0  19   6       74.39       64.80      3.78 o 
   1  19   6       36.05       31.73      3.46 o 
   2  19   6        0.55        2.38      1.62 o 
   3  19   6      101.52       96.19      4.57 o 
   4  19   6      126.87      117.07      4.71 o 
   5  19   6        1.01        2.34      4.66 o 
  -5  20   6        0.11        1.44      2.87 o 
  -4  20   6       19.04       21.11      3.24 o 
  -3  20   6       19.61       23.55      3.75 o 
  -2  20   6       12.87       12.71      2.69 o 
  -1  20   6       85.26       79.95      4.23 o 
   0  20   6       26.13       25.81      2.75 o 
   1  20   6        1.50        0.94      1.97 o 
   2  20   6       15.32       21.25      2.83 o 
   3  20   6       69.52       72.73      5.64 o 
   4  20   6        0.17        0.20      4.01 o 
   5  20   6        5.29        3.50      4.06 o 
  -5  21   6        1.87        3.45      2.86 o 
  -4  21   6        5.21        3.20      3.19 o 
  -3  21   6        0.01        0.46      2.09 o 
  -2  21   6        1.50        2.10      2.59 o 
  -1  21   6        1.08        1.97      2.12 o 
   0  21   6       11.15        8.34      2.23 o 
   1  21   6       28.39       22.53      2.91 o 
   2  21   6       15.82       17.63      3.84 o 
   3  21   6        0.35        0.82      1.72 o 
   4  21   6        6.35       10.74      5.04 o 
  -5  22   6        0.15       -0.13      2.61 o 
  -4  22   6        1.98        0.01      2.04 o 
  -3  22   6       11.62        3.94      4.43 o 
  -2  22   6        4.81        2.28      2.63 o 
  -1  22   6        2.13        1.89      2.59 o 
   0  22   6       18.96       23.68      2.75 o 
   1  22   6        2.12        1.15      1.75 o 
   2  22   6        3.70        5.54      3.18 o 
   3  22   6        0.86        1.07      1.78 o 
   4  22   6       28.29       36.90      6.97 o 
  -4  23   6        7.50        9.20      3.76 o 
  -3  23   6        3.21        0.82      3.01 o 
  -2  23   6        1.82        3.19      2.52 o 
  -1  23   6        0.18       -0.39      2.09 o 
   0  23   6        1.23       -0.28      1.99 o 
   1  23   6       60.65       57.09      2.92 o 
   2  23   6        3.75        3.60      2.49 o 
   3  23   6        6.10        5.04      2.49 o 
  -3  24   6       14.53       19.74      3.85 o 
  -2  24   6       20.56       20.92      3.99 o 
  -1  24   6        2.62        3.91      2.98 o 
   0  24   6        8.03        5.68      2.23 o 
   1  24   6       15.22       13.18      3.46 o 
   2  24   6        5.96        7.21      2.48 o 
   3  24   6        7.56        7.90      4.48 o 
  -3  25   6        7.84        9.81      3.71 o 
  -2  25   6       30.47       31.91      4.25 o 
  -1  25   6        1.00        0.30      2.38 o 
   0  25   6        0.29        0.94      1.92 o 
   1  25   6        2.08       -1.81      3.05 o 
   2  25   6        1.06       -0.86      2.13 o 
  -1  26   6       16.72       16.52      4.70 o 
   0  26   6        0.32       -0.13      2.87 o 
   1  26   6        6.52        5.33      2.77 o 
  -8   1   7        2.07        2.00      2.57 o 
  -7   1   7       11.04        7.94      3.26 o 
  -6   1   7       39.15       38.96      5.65 o 
  -5   1   7        9.51       10.63      3.73 o 
  -4   1   7       23.73       22.08      3.25 o 
  -3   1   7       30.86       24.11      3.07 o 
  -2   1   7        0.01       -1.59      2.18 o 
  -1   1   7      227.62      230.49      4.84 o 
   0   1   7      256.57      264.79      4.91 o 
   1   1   7       27.34       28.59      2.78 o 
   2   1   7      112.60      112.27      4.95 o 
   3   1   7       90.63       98.77      4.21 o 
   4   1   7       17.61       18.15      2.40 o 
   5   1   7        5.92        5.58      3.31 o 
   6   1   7        3.03        2.47      2.29 o 
   7   1   7        9.88       12.34      2.32 o 
  -8   2   7       10.10        6.48      3.26 o 
  -7   2   7       47.22       45.66      9.85 o 
  -6   2   7        0.00        0.73      2.77 o 
  -5   2   7       31.89       31.53      3.65 o 
  -4   2   7        6.23        4.98      2.76 o 
  -3   2   7       61.46       72.32      4.85 o 
  -2   2   7      134.73      144.42      5.48 o 
  -1   2   7      429.15      437.90      7.81 o 
   0   2   7        0.80        1.52      2.05 o 
   1   2   7      767.77      787.75      8.85 o 
   2   2   7       83.71       84.04      4.09 o 
   3   2   7       13.03       17.84      2.55 o 
   4   2   7        4.10        4.50      2.06 o 
   5   2   7       78.63       81.40      8.35 o 
   6   2   7       16.02       18.87      2.86 o 
   7   2   7        0.96        0.24      1.41 o 
  -8   3   7        0.52       -0.59      2.39 o 
  -7   3   7       14.43       11.16      4.14 o 
  -6   3   7       29.78       43.45      5.24 o 
  -5   3   7      123.74      126.32      5.37 o 
  -4   3   7      151.78      136.80      6.11 o 
  -3   3   7       12.58       11.26      2.80 o 
  -2   3   7      219.14      220.55      5.52 o 
  -1   3   7       85.65       82.23      3.63 o 
   0   3   7      437.10      421.37      7.34 o 
   1   3   7      209.05      208.52      7.53 o 
   2   3   7       98.15      107.88      4.56 o 
   3   3   7      149.77      149.82      3.71 o 
   4   3   7       26.47       29.65      2.89 o 
   5   3   7        3.13       -0.57      2.75 o 
   6   3   7       12.06       13.58      2.46 o 
   7   3   7       76.46       79.15      3.15 o 
  -8   4   7        0.05       -0.68      2.55 o 
  -7   4   7       17.75       10.28      5.43 o 
  -6   4   7       68.42       65.74      4.58 o 
  -5   4   7      670.58      703.24     13.66 o 
  -4   4   7      593.36      580.83     19.75 o 
  -3   4   7        4.54        3.28      2.99 o 
  -2   4   7        1.60        2.14      3.05 o 
  -1   4   7        1.62        1.59      2.54 o 
   0   4   7       67.33       66.42      3.36 o 
   1   4   7       21.89       21.97      2.81 o 
   2   4   7      238.63      240.41      5.20 o 
   3   4   7       99.87       94.04      4.07 o 
   4   4   7       61.57       65.68      5.26 o 
   5   4   7       10.70       11.61      3.34 o 
   6   4   7        0.27       -0.96      1.81 o 
   7   4   7       13.90       15.02      2.72 o 
  -8   5   7        0.43        0.35      2.24 o 
  -7   5   7        5.61        1.20      2.88 o 
  -6   5   7       33.23       29.46      5.08 o 
  -5   5   7       79.66       81.91      4.62 o 
  -4   5   7       12.49       17.71      4.49 o 
  -3   5   7       97.77      103.34      3.99 o 
  -2   5   7       73.43       79.27      4.02 o 
  -1   5   7        2.13        1.25      2.20 o 
   0   5   7       37.00       38.30      2.95 o 
   1   5   7       40.29       38.38      2.79 o 
   2   5   7        6.04        8.18      2.43 o 
   3   5   7      172.45      163.96      5.27 o 
   4   5   7       44.47       50.43      4.43 o 
   5   5   7       31.55       23.65      2.88 o 
   6   5   7        1.17        1.85      1.96 o 
   7   5   7        0.24        1.84      4.32 o 
  -7   6   7        5.91        2.50      2.87 o 
  -6   6   7       12.58       14.76      3.50 o 
  -5   6   7        6.38        9.80      4.26 o 
  -4   6   7       14.00       17.51      3.18 o 
  -3   6   7       42.87       43.54      5.15 o 
  -2   6   7      388.20      388.21      8.05 o 
  -1   6   7       90.52       93.80      4.67 o 
   0   6   7      120.17      130.10      4.12 o 
   1   6   7       37.27       38.49      3.01 o 
   2   6   7       42.16       45.91      3.31 o 
   3   6   7       46.98       52.24      3.46 o 
   4   6   7        8.20        6.06      2.44 o 
   5   6   7       16.03        9.43      2.36 o 
   6   6   7       85.61       87.68      4.16 o 
   7   6   7        8.94        6.20      4.00 o 
  -7   7   7       12.51        4.17      3.05 o 
  -6   7   7       51.29       58.73      4.43 o 
  -5   7   7       14.48       14.62      3.28 o 
  -4   7   7       84.56       89.29      4.89 o 
  -3   7   7        9.14       10.30      3.19 o 
  -2   7   7        5.83        2.08      2.31 o 
  -1   7   7        6.07        6.13      2.45 o 
   0   7   7       43.69       43.84      3.28 o 
   1   7   7       59.27       68.13      3.43 o 
   2   7   7       63.48       70.83      3.08 o 
   3   7   7       36.58       40.11      3.99 o 
   4   7   7       10.56       10.28      2.55 o 
   5   7   7       11.55        9.21      2.45 o 
   6   7   7       18.19       15.10      3.04 o 
  -7   8   7        0.01        3.41      3.54 o 
  -6   8   7        5.57        7.19      3.34 o 
  -5   8   7        6.22       13.87      3.58 o 
  -4   8   7       14.15       17.49      3.20 o 
  -3   8   7      274.42      292.94      6.64 o 
  -2   8   7        9.77        9.26      2.88 o 
  -1   8   7      131.00      135.32      6.48 o 
   0   8   7        0.21        0.23      1.66 o 
   1   8   7        7.50        5.63      3.10 o 
   2   8   7      128.18      140.53      4.67 o 
   3   8   7      104.83      109.46      3.64 o 
   4   8   7        0.05        0.55      2.29 o 
   5   8   7       71.71       82.06      4.98 o 
   6   8   7       54.29       64.60      3.29 o 
  -7   9   7        2.33        6.14      3.23 o 
  -6   9   7       24.78       20.49      4.21 o 
  -5   9   7      130.72      153.31      7.07 o 
  -4   9   7        0.08        0.58      2.55 o 
  -3   9   7       56.06       50.78      4.94 o 
  -2   9   7        0.38       -0.43      1.98 o 
  -1   9   7      253.09      247.28      5.58 o 
   0   9   7        6.89        8.15      3.06 o 
   1   9   7       84.69       85.73      3.58 o 
   2   9   7      125.80      132.62      3.78 o 
   3   9   7       12.72       10.21      3.65 o 
   4   9   7        0.05        2.05      2.09 o 
   5   9   7       29.60       19.77      5.40 o 
   6   9   7       67.47       65.99     18.85 o 
  -7  10   7        4.10        3.25      3.02 o 
  -6  10   7       12.67       12.73      3.86 o 
  -5  10   7       30.03       22.31      5.17 o 
  -4  10   7       17.39       10.55      3.62 o 
  -3  10   7      171.89      164.40      4.86 o 
  -2  10   7       79.22       87.09      4.34 o 
  -1  10   7       96.37      102.71      4.57 o 
   0  10   7       95.72       95.02      4.18 o 
   1  10   7      119.65      125.12      4.19 o 
   2  10   7        2.38        5.99      2.92 o 
   3  10   7       39.65       40.65      3.20 o 
   4  10   7       20.80       24.46      2.95 o 
   5  10   7        4.06        4.14      1.96 o 
   6  10   7        1.31       -0.45      2.48 o 
  -7  11   7        8.39        7.24      3.98 o 
  -6  11   7       12.33       10.42      3.14 o 
  -5  11   7        0.86       -0.64      2.42 o 
  -4  11   7       45.50       45.43      3.64 o 
  -3  11   7        3.92        4.04      2.88 o 
  -2  11   7      156.98      162.10      7.16 o 
  -1  11   7       27.07       28.97      4.24 o 
   0  11   7      286.97      307.87      7.30 o 
   1  11   7       30.41       42.49      3.37 o 
   2  11   7      391.75      399.50      6.71 o 
   3  11   7       44.18       45.26      4.90 o 
   4  11   7       76.83       74.70      4.40 o 
   5  11   7      134.89      139.87      4.17 o 
   6  11   7       13.60        8.35      3.38 o 
  -7  12   7        2.32        2.02      2.99 o 
  -6  12   7       41.56       49.27      7.81 o 
  -5  12   7       24.17       13.49      5.35 o 
  -4  12   7       35.63       46.15      3.42 o 
  -3  12   7       31.41       38.95      5.29 o 
  -2  12   7       11.06       14.65      2.95 o 
  -1  12   7       11.02       12.74      2.76 o 
   0  12   7        7.23        6.50      2.47 o 
   1  12   7      184.03      197.90      6.62 o 
   2  12   7        0.94        1.21      2.17 o 
   3  12   7       29.95       30.27      3.06 o 
   4  12   7       14.61       13.59      2.46 o 
   5  12   7       43.98       43.28      6.03 o 
   6  12   7        0.74        1.53      3.02 o 
  -7  13   7       15.48        9.08      4.14 o 
  -6  13   7       15.16       11.98      3.79 o 
  -5  13   7       73.91       79.36      5.57 o 
  -4  13   7        6.13        7.21      3.81 o 
  -3  13   7       51.87       60.40      4.22 o 
  -2  13   7       19.86       23.62      3.49 o 
  -1  13   7       80.87       81.74      3.80 o 
   0  13   7       15.05        9.82      2.95 o 
   1  13   7      139.46      155.57      5.15 o 
   2  13   7       62.13       63.89      4.57 o 
   3  13   7       19.23       16.86      3.02 o 
   4  13   7        0.38        1.62      1.68 o 
   5  13   7       22.75       20.43      5.06 o 
   6  13   7        0.46       -0.80      2.17 o 
  -6  14   7        0.30        1.45      2.96 o 
  -5  14   7        3.77        3.32      2.92 o 
  -4  14   7       21.74        9.41      3.71 o 
  -3  14   7       77.02       92.23      4.08 o 
  -2  14   7      166.06      167.28      5.27 o 
  -1  14   7       86.68       89.38      4.59 o 
   0  14   7      124.01      128.29      5.48 o 
   1  14   7       52.38       55.27      3.60 o 
   2  14   7      132.05      129.78      5.47 o 
   3  14   7        9.75        5.43      3.15 o 
   4  14   7        8.48        6.85      2.87 o 
   5  14   7       22.53       13.92      5.78 o 
  -6  15   7        0.89        2.10      2.91 o 
  -5  15   7       47.98       53.71      7.68 o 
  -4  15   7        1.36        0.97      2.53 o 
  -3  15   7       11.55        7.16      3.25 o 
  -2  15   7        2.44        1.86      2.62 o 
  -1  15   7        9.04       10.48      3.33 o 
   0  15   7       49.51       50.12      3.35 o 
   1  15   7        1.59        2.56      2.31 o 
   2  15   7        1.84        0.76      2.30 o 
   3  15   7      357.37      336.56      6.49 o 
   4  15   7       98.16      106.02      6.72 o 
   5  15   7        2.74        1.52      2.39 o 
  -6  16   7       11.83        3.60      3.17 o 
  -5  16   7        3.16        0.91      2.78 o 
  -4  16   7       76.32       71.73      9.00 o 
  -3  16   7       10.15        5.86      2.96 o 
  -2  16   7       14.47       14.70      2.71 o 
  -1  16   7       15.70       12.21      2.92 o 
   0  16   7        2.71        3.52      2.56 o 
   1  16   7       24.80       28.83      7.46 o 
   2  16   7       26.44       29.08      4.10 o 
   3  16   7      285.13      268.18      5.93 o 
   4  16   7       26.08       25.24      3.87 o 
   5  16   7       14.83        7.15      6.93 o 
  -6  17   7        2.50        3.59      3.47 o 
  -5  17   7        0.20        0.69      3.04 o 
  -4  17   7       46.51       46.23      6.60 o 
  -3  17   7        3.91        3.14      2.49 o 
  -2  17   7       41.72       41.29      6.66 o 
  -1  17   7       27.56       26.15      4.45 o 
   0  17   7        5.10        8.68      3.72 o 
   1  17   7       13.67        8.46      3.16 o 
   2  17   7      104.37      106.60      4.00 o 
   3  17   7      113.66      100.48      6.25 o 
   4  17   7        2.55        2.48      2.29 o 
   5  17   7        0.45       -0.70      3.97 o 
  -5  18   7       71.28       78.87      4.68 o 
  -4  18   7       42.90       35.52     13.38 o 
  -3  18   7       27.98       35.53      6.07 o 
  -2  18   7       14.16        8.74      3.75 o 
  -1  18   7       43.60       50.85      3.75 o 
   0  18   7       11.11       16.32      2.81 o 
   1  18   7        6.14        5.90      2.35 o 
   2  18   7        0.72       -1.62      2.52 o 
   3  18   7        4.45        1.88      2.43 o 
   4  18   7      125.94      137.25     14.38 o 
  -5  19   7       22.52       14.32      7.25 o 
  -4  19   7       10.93        1.31      2.98 o 
  -3  19   7        6.80        3.89      2.61 o 
  -2  19   7       16.48       11.73      4.22 o 
  -1  19   7       11.42       14.03      3.33 o 
   0  19   7        0.20        0.03      1.64 o 
   1  19   7       22.99       17.44      2.68 o 
   2  19   7       15.18       17.78      2.70 o 
   3  19   7       38.85       40.13      3.49 o 
   4  19   7       16.10       16.49      6.13 o 
  -4  20   7        3.24        2.43      2.76 o 
  -3  20   7        3.33        1.55      2.84 o 
  -2  20   7        9.14        8.32      3.36 o 
  -1  20   7        0.09        1.00      2.46 o 
   0  20   7       73.06       74.18      8.32 o 
   1  20   7        0.88        1.41      2.07 o 
   2  20   7        6.42        7.34      2.22 o 
   3  20   7        7.55        6.25      3.18 o 
  -4  21   7       10.24        5.25      3.24 o 
  -3  21   7       76.02       86.14      4.72 o 
  -2  21   7       17.97       13.34      5.33 o 
  -1  21   7        0.30       -0.02      2.13 o 
   0  21   7       52.60       49.17      5.04 o 
   1  21   7       44.09       51.70      3.51 o 
   2  21   7       16.23       16.55      3.43 o 
   3  21   7        0.38       -1.28      3.29 o 
  -3  22   7       31.69       29.01      9.78 o 
  -2  22   7       10.18        9.90      3.11 o 
  -1  22   7        0.02        1.50      2.56 o 
   0  22   7        2.37        2.65      2.82 o 
   1  22   7        3.94        7.20      3.09 o 
   2  22   7        1.01        1.07      2.59 o 
  -2  23   7        0.37        0.57      2.44 o 
  -1  23   7        8.71        5.05      3.89 o 
   0  23   7       50.60       56.65      4.89 o 
   1  23   7       23.81       26.58      4.27 o 
   2  23   7       11.86        8.44      3.02 o 
  -1  24   7        0.01       -1.35      2.60 o 
   0  24   7       13.68       18.32      3.77 o 
  -7   0   8       32.04       38.66     28.59 o 
  -6   0   8       71.62       45.85     31.99 o 
  -5   0   8      666.63      730.89     25.49 o 
  -4   0   8        6.44        0.55      3.72 o 
  -3   0   8        0.02        2.39      4.74 o 
  -2   0   8       22.27       22.54      4.71 o 
  -1   0   8      412.99      452.79     17.44 o 
   0   0   8       19.28       13.82      5.35 o 
   1   0   8      509.10      567.52     12.51 o 
   2   0   8       59.60       57.37      5.59 o 
   3   0   8      214.15      207.77      6.72 o 
   4   0   8       34.60       43.10      6.37 o 
   5   0   8        4.90        2.50      6.65 o 
   6   0   8        1.23       -1.42      4.01 o 
  -7   1   8       45.23       35.73     17.12 o 
  -6   1   8        0.02        2.02      4.97 o 
  -5   1   8        0.38        1.23      3.32 o 
  -4   1   8       49.81       62.56      8.28 o 
  -3   1   8       21.60       19.46      3.68 o 
  -2   1   8        2.35        4.25      3.19 o 
  -1   1   8       17.18       20.51      4.29 o 
   0   1   8      365.41      402.71      7.55 o 
   1   1   8        3.26        1.93      2.62 o 
   2   1   8       14.72       14.88      2.73 o 
   3   1   8      120.98      120.10      4.65 o 
   4   1   8       48.08       54.97      6.44 o 
   5   1   8        1.97        2.67      2.98 o 
   6   1   8       36.86       41.92     11.39 o 
  -7   2   8        1.73        0.58      2.93 o 
  -6   2   8        2.57        0.76      2.86 o 
  -5   2   8       45.19       43.08     16.71 o 
  -4   2   8        6.42        4.57      3.14 o 
  -3   2   8        6.86        6.34      3.65 o 
  -2   2   8       15.98       15.08      3.48 o 
  -1   2   8       46.16       51.15      6.99 o 
   0   2   8       20.88       19.22      3.45 o 
   1   2   8      124.80      138.89      5.25 o 
   2   2   8        4.44        6.67      2.96 o 
   3   2   8        3.49        4.19      2.82 o 
   4   2   8       36.88       35.39      3.85 o 
   5   2   8       21.31       33.81      7.45 o 
   6   2   8       26.48       30.76      7.75 o 
  -7   3   8        0.50        0.31      2.75 o 
  -6   3   8       22.19       16.82      8.55 o 
  -5   3   8      165.27      181.24      9.04 o 
  -4   3   8       55.87       61.71      5.14 o 
  -3   3   8        0.78        2.53      3.01 o 
  -2   3   8       20.44       19.95      3.87 o 
  -1   3   8       27.25       33.33      4.07 o 
   0   3   8       11.97       12.99      3.10 o 
   1   3   8       41.60       51.36      3.77 o 
   2   3   8       13.56       15.65      3.33 o 
   3   3   8        1.31        0.15      1.56 o 
   4   3   8       18.68       17.30      2.88 o 
   5   3   8        6.32        8.71      5.34 o 
   6   3   8       10.01       10.42      5.47 o 
  -7   4   8        0.54       -0.98      3.34 o 
  -6   4   8        0.00       -1.21      3.49 o 
  -5   4   8       22.81       15.42      9.68 o 
  -4   4   8        3.54        5.27      3.42 o 
  -3   4   8       45.09       48.51      4.00 o 
  -2   4   8        0.75        1.69      2.83 o 
  -1   4   8       51.95       48.36      4.00 o 
   0   4   8       34.96       38.09      3.76 o 
   1   4   8        7.85        5.71      2.93 o 
   2   4   8      100.38       89.93      7.05 o 
   3   4   8        1.15        0.65      2.03 o 
   4   4   8        1.25        1.73      2.47 o 
   5   4   8       16.67       19.81      3.02 o 
   6   4   8        1.09        2.86      2.99 o 
  -7   5   8        4.18        3.11      3.54 o 
  -6   5   8       51.85       50.59     10.41 o 
  -5   5   8       39.42       28.93      7.42 o 
  -4   5   8        5.23        1.99      2.88 o 
  -3   5   8       73.91       76.99      4.39 o 
  -2   5   8       11.76       12.88      3.81 o 
  -1   5   8      149.74      160.91      5.17 o 
   0   5   8      183.70      188.35      5.05 o 
   1   5   8      578.86      616.71     12.26 o 
   2   5   8       77.38       86.20      4.14 o 
   3   5   8       59.85       69.30      4.54 o 
   4   5   8       24.43       18.38      3.34 o 
   5   5   8       44.35       49.99      3.70 o 
   6   5   8        0.50        1.65      3.28 o 
  -7   6   8       43.00       47.40     12.69 o 
  -6   6   8       18.11       14.52      4.06 o 
  -5   6   8        0.22        3.53      3.87 o 
  -4   6   8        3.17        0.82      3.59 o 
  -3   6   8        6.17        2.42      2.86 o 
  -2   6   8       17.40       16.57      3.27 o 
  -1   6   8       42.92       53.57      3.77 o 
   0   6   8        9.85       15.93      3.10 o 
   1   6   8       63.71       67.63      4.97 o 
   2   6   8      104.86      109.37      4.34 o 
   3   6   8       28.14       28.34      2.91 o 
   4   6   8       20.27       16.98      3.61 o 
   5   6   8       18.33       11.96      2.72 o 
   6   6   8       73.75       85.45      4.88 o 
  -7   7   8       36.44       25.46      4.10 o 
  -6   7   8       41.74       46.64      8.54 o 
  -5   7   8        3.04        3.71      3.87 o 
  -4   7   8       19.59       19.31      5.23 o 
  -3   7   8      131.34      146.05      6.36 o 
  -2   7   8       52.57       48.96      4.70 o 
  -1   7   8        8.68       10.23      3.27 o 
   0   7   8      189.90      214.33      6.11 o 
   1   7   8        7.47        3.54      2.50 o 
   2   7   8       40.91       49.97      3.65 o 
   3   7   8       13.85       16.06      2.82 o 
   4   7   8        3.52        4.08      2.40 o 
   5   7   8        0.01        0.66      2.38 o 
  -6   8   8       10.79        9.30      3.46 o 
  -5   8   8       12.04        9.57      3.89 o 
  -4   8   8       91.68      100.00      6.57 o 
  -3   8   8       17.70       19.34      4.07 o 
  -2   8   8       62.34       69.10      4.45 o 
  -1   8   8      207.88      223.80      6.40 o 
   0   8   8       22.76       21.07      3.42 o 
   1   8   8       91.20      107.57      5.74 o 
   2   8   8       30.46       34.65      3.65 o 
   3   8   8        2.83        2.95      2.46 o 
   4   8   8        1.74        1.12      2.16 o 
   5   8   8       32.66       33.82      5.72 o 
  -6   9   8       75.04       91.86     13.14 o 
  -5   9   8       36.35       19.54      6.73 o 
  -4   9   8        6.07        2.31      3.21 o 
  -3   9   8        2.84        0.24      2.23 o 
  -2   9   8       56.87       69.47      4.96 o 
  -1   9   8       18.51       10.93      3.68 o 
   0   9   8        4.18        9.08      3.49 o 
   1   9   8       57.79       66.75      8.58 o 
   2   9   8       38.39       52.44      3.52 o 
   3   9   8        0.01        1.87      2.32 o 
   4   9   8       41.56       37.25      9.90 o 
   5   9   8        8.09        6.65      2.56 o 
  -6  10   8        2.18        1.64      3.06 o 
  -5  10   8        0.04        0.06      2.27 o 
  -4  10   8        6.59        3.86      3.68 o 
  -3  10   8       17.12        9.72      3.59 o 
  -2  10   8       75.11       82.09      4.38 o 
  -1  10   8        7.21        6.45      2.90 o 
   0  10   8       62.77       80.74      4.38 o 
   1  10   8        1.21        0.71      2.18 o 
   2  10   8       65.70       66.69      4.42 o 
   3  10   8       11.48       11.62      3.17 o 
   4  10   8       18.09       18.96      3.26 o 
   5  10   8       76.65       78.78      3.51 o 
  -6  11   8        0.72        1.33      3.05 o 
  -5  11   8        3.22       -0.51      2.15 o 
  -4  11   8        0.19       -0.32      2.52 o 
  -3  11   8       34.54       31.45     13.10 o 
  -2  11   8        0.91        0.53      2.92 o 
  -1  11   8        1.10        1.33      2.94 o 
   0  11   8       75.20       90.06      4.35 o 
   1  11   8       19.42       13.61      4.16 o 
   2  11   8        0.11        1.59      2.71 o 
   3  11   8        5.19        5.49      3.95 o 
   4  11   8        0.26       -0.29      2.16 o 
   5  11   8        5.22        3.05      2.80 o 
  -6  12   8        6.95        6.07      3.49 o 
  -5  12   8        1.94        2.41      2.86 o 
  -4  12   8       14.36       13.12      4.95 o 
  -3  12   8        0.20        0.51      2.50 o 
  -2  12   8        0.68        2.13      3.37 o 
  -1  12   8        0.36        1.74      2.80 o 
   0  12   8       17.02       15.63      4.32 o 
   1  12   8       58.61       63.21      4.41 o 
   2  12   8       12.17       10.20      2.75 o 
   3  12   8       45.52       51.68      3.49 o 
   4  12   8        0.03        0.43      2.24 o 
   5  12   8        2.76        2.48      4.62 o 
  -6  13   8        2.86        5.46      3.55 o 
  -5  13   8        2.80        1.33      3.14 o 
  -4  13   8        0.09       -0.28      2.27 o 
  -3  13   8        9.58        2.54      3.61 o 
  -2  13   8       32.74        8.04      5.43 o 
  -1  13   8       13.97       10.36      3.51 o 
   0  13   8       46.94       43.02      8.39 o 
   1  13   8       23.78       24.22      6.34 o 
   2  13   8       20.35       22.90      4.45 o 
   3  13   8       29.55       26.51      3.11 o 
   4  13   8        5.23        4.39      3.62 o 
  -5  14   8       39.68       28.61      8.79 o 
  -4  14   8       15.49        2.67      3.60 o 
  -3  14   8        0.47        0.56      2.44 o 
  -2  14   8       12.79        1.97      3.24 o 
  -1  14   8        5.24        2.83      2.73 o 
   0  14   8       11.36        6.82      2.92 o 
   1  14   8       15.58       16.55      4.20 o 
   2  14   8        0.32        3.51      2.93 o 
   3  14   8       22.87       25.75      3.51 o 
   4  14   8       36.17       31.42      4.23 o 
  -5  15   8        6.78        1.15      3.18 o 
  -4  15   8       35.08       12.51      6.79 o 
  -3  15   8       22.26       11.01      5.81 o 
  -2  15   8        0.76        0.18      2.72 o 
  -1  15   8       25.13       25.44      6.80 o 
   0  15   8        0.47        0.65      2.60 o 
   1  15   8       21.13       15.99      4.27 o 
   2  15   8       35.21       35.21      4.02 o 
   3  15   8       84.62       86.16      5.26 o 
   4  15   8        3.97        3.49      2.91 o 
  -5  16   8        2.00       -1.40      3.12 o 
  -4  16   8        7.89        0.89      4.26 o 
  -3  16   8        0.38       -0.44      2.55 o 
  -2  16   8        6.08        2.42      2.74 o 
  -1  16   8        7.75        5.00      4.27 o 
   0  16   8       30.00       24.08      5.76 o 
   1  16   8        0.31        1.16      2.98 o 
   2  16   8        1.03       -2.06      2.80 o 
   3  16   8        4.24        1.54      2.26 o 
   4  16   8       19.94       20.72     18.43 o 
  -4  17   8       67.94       85.46      4.65 o 
  -3  17   8       65.33       74.96      5.25 o 
  -2  17   8       29.40       25.69      8.34 o 
  -1  17   8       13.82        6.78      4.01 o 
   0  17   8        4.71        5.86      2.89 o 
   1  17   8        2.91        1.22      2.71 o 
   2  17   8        2.14        3.59      3.83 o 
   3  17   8        3.56        2.09      2.31 o 
  -4  18   8        1.73       -0.21      3.18 o 
  -3  18   8        0.00        0.39      2.56 o 
  -2  18   8        0.68       -0.27      2.17 o 
  -1  18   8        5.35        2.87      2.58 o 
   0  18   8        3.89        2.88      2.32 o 
   1  18   8        0.34        1.56      3.09 o 
   2  18   8        2.03        6.01      2.97 o 
   3  18   8        0.44       -1.38      2.51 o 
  -3  19   8        0.49        0.52      2.58 o 
  -2  19   8        0.66       -0.66      2.84 o 
  -1  19   8       15.33       13.45      4.93 o 
   0  19   8       19.15       14.33      3.79 o 
   1  19   8        2.01        2.08      2.46 o 
   2  19   8       25.97       34.07      3.76 o 
  -3  20   8        1.39        1.56      2.88 o 
  -2  20   8        0.37        1.30      2.62 o 
  -1  20   8        2.86        1.79      3.38 o 
   0  20   8        2.12        0.69      2.14 o 
   1  20   8       14.11       18.62      3.25 o 
   2  20   8        1.52        0.92      2.22 o 
  -2  21   8        1.26        2.40      3.34 o 
  -1  21   8       14.68       12.04      5.02 o 
   0  21   8        0.01        3.74      3.18 o 
   1  21   8       17.90       22.57      3.36 o 
  -6   1   9        7.48       10.52      5.92 o 
  -5   1   9        2.90        0.89      3.39 o 
  -4   1   9       23.65        6.33      6.54 o 
  -3   1   9       45.16       43.41     16.70 o 
  -2   1   9       20.39       11.29      7.36 o 
  -1   1   9       13.49       10.19      4.41 o 
   0   1   9       35.32       30.27      4.42 o 
   1   1   9       22.07       13.88      7.09 o 
   2   1   9       39.01       19.99     10.24 o 
   3   1   9        0.10       -1.58      2.66 o 
   4   1   9        6.26        3.68      3.06 o 
   5   1   9        0.66        3.22      4.38 o 
  -6   2   9        0.94        0.10      2.78 o 
  -4   2   9       23.28       16.66      8.60 o 
  -3   2   9        6.56        5.12      4.06 o 
  -2   2   9      107.70      119.24      6.20 o 
  -1   2   9       14.50       12.06      3.84 o 
   0   2   9       20.48       18.79      4.85 o 
   1   2   9        0.43        0.08      2.11 o 
   2   2   9        1.23        1.76      3.05 o 
   3   2   9        1.82        2.47      2.56 o 
   4   2   9        0.50        0.29      2.53 o 
   5   2   9        0.11        0.03      2.93 o 
  -6   3   9        0.00        0.88      3.30 o 
  -5   3   9        2.17        0.51      3.32 o 
  -4   3   9        1.50        4.54      3.80 o 
  -3   3   9        0.20       -1.09      3.59 o 
  -2   3   9       42.85       56.17      4.92 o 
  -1   3   9       12.83       10.91      3.47 o 
   0   3   9       15.47       17.46      3.77 o 
   1   3   9        4.95        5.99      3.24 o 
   2   3   9        2.48        6.15      3.92 o 
   3   3   9        6.15        6.37      3.61 o 
   4   3   9        0.02       -0.56      2.75 o 
   5   3   9        6.10        2.04      4.20 o 
  -6   4   9        8.87        5.55      5.46 o 
  -5   4   9        3.11        4.56      4.47 o 
  -4   4   9        8.86       10.92      4.53 o 
  -3   4   9       27.15       27.72     12.11 o 
  -2   4   9       35.23       33.78      8.57 o 
  -1   4   9        0.00       -1.15      3.27 o 
   0   4   9      100.42      105.62      4.82 o 
   1   4   9        2.22        2.76      2.73 o 
   2   4   9        0.42        0.30      2.43 o 
   3   4   9        1.57        0.41      2.89 o 
   4   4   9        1.08       -2.07      2.43 o 
   5   4   9        1.88        1.66      2.91 o 
  -6   5   9       31.96       29.88      7.81 o 
  -5   5   9       13.00       19.92      4.80 o 
  -4   5   9        3.77        2.00      3.31 o 
  -3   5   9        1.49        5.73      4.82 o 
  -2   5   9       36.85       31.23      7.41 o 
  -1   5   9      136.22      151.95      5.83 o 
   0   5   9        8.65        6.67      3.46 o 
   1   5   9        8.40        6.48      3.33 o 
   2   5   9       10.45        6.45      3.56 o 
   3   5   9        2.17        1.96      2.44 o 
   4   5   9       24.28       20.38      4.00 o 
  -6   6   9       15.35       15.67      5.04 o 
  -5   6   9       11.79       16.87      4.82 o 
  -4   6   9      106.97      131.19      6.93 o 
  -3   6   9        5.90        4.31      3.37 o 
  -2   6   9       10.45        9.08      3.53 o 
  -1   6   9       12.27       10.27      4.36 o 
   0   6   9        1.98        0.97      2.79 o 
   1   6   9        0.58        3.09      3.33 o 
   2   6   9       96.66      117.08      5.58 o 
   3   6   9        3.21       13.30      5.38 o 
   4   6   9       17.92       19.98      3.98 o 
  -5   7   9      146.63      174.09      7.08 o 
  -4   7   9       30.12       38.92      5.01 o 
  -3   7   9        0.96        0.72      3.54 o 
  -2   7   9       39.48       31.22      9.08 o 
  -1   7   9       62.18       72.43      5.19 o 
   0   7   9       15.52       12.99      4.29 o 
   1   7   9        0.14        1.06      2.59 o 
   2   7   9        3.00        3.96      3.31 o 
   3   7   9       53.67       68.67      5.86 o 
   4   7   9       17.58       21.97      5.48 o 
  -5   8   9        0.22        1.30      3.65 o 
  -4   8   9        6.78        5.39      4.08 o 
  -3   8   9        0.59       -2.04      3.43 o 
  -2   8   9        7.85        9.03      3.86 o 
  -1   8   9      117.24      140.61      5.74 o 
   0   8   9       50.30       62.84      4.69 o 
   1   8   9        0.20        1.91      3.32 o 
   2   8   9       13.18       13.68      3.84 o 
   3   8   9        5.97        5.15      2.76 o 
   4   8   9        7.85        5.84      2.98 o 
  -5   9   9        0.04        2.11      3.53 o 
  -4   9   9       19.60       23.10      6.80 o 
  -3   9   9        8.35        6.40      3.60 o 
  -2   9   9       12.90       15.03      3.81 o 
  -1   9   9       29.26       16.18      8.73 o 
   0   9   9      129.17      146.46      5.32 o 
   1   9   9      102.39      112.04      7.27 o 
   2   9   9        0.96        1.26      2.49 o 
   3   9   9        7.06        8.33      2.93 o 
   4   9   9       10.05        7.69      3.00 o 
  -5  10   9        5.04        6.58      3.81 o 
  -4  10   9       16.22       14.87      4.62 o 
  -3  10   9        0.02       -1.02      3.21 o 
  -2  10   9        2.87        4.77      4.02 o 
  -1  10   9        8.89        3.55      3.43 o 
   0  10   9       56.45       62.04      5.52 o 
   1  10   9       94.81      109.36      6.16 o 
   2  10   9        8.81        2.12      3.06 o 
   3  10   9       28.07       22.37      5.13 o 
   4  10   9        0.09       -0.41      2.50 o 
  -5  11   9       10.98       13.70      4.46 o 
  -4  11   9        2.03        3.53      4.37 o 
  -3  11   9        0.62       -1.43      3.47 o 
  -2  11   9        4.42        1.29      3.20 o 
  -1  11   9       19.37        5.83      5.28 o 
   0  11   9        0.49        1.56      3.27 o 
   1  11   9        2.64        2.89      3.08 o 
   2  11   9        6.10        4.91      3.68 o 
   3  11   9        8.56       10.09      3.75 o 
  -4  12   9       16.87       13.00      4.83 o 
  -3  12   9       34.74       18.28      8.73 o 
  -2  12   9       30.74       13.57      8.80 o 
  -1  12   9       47.49       38.44     17.26 o 
   0  12   9        1.23        1.70      3.23 o 
   1  12   9       88.47      108.16      6.43 o 
   2  12   9       37.55       41.37      7.59 o 
   3  12   9        1.64        4.99      3.64 o 
  -4  13   9       54.74       73.26      6.43 o 
  -3  13   9        0.32       -1.13      3.43 o 
  -1  13   9       10.57        3.67      3.89 o 
   0  13   9        6.99       -0.12      2.31 o 
   1  13   9        3.71        0.67      2.64 o 
   2  13   9        1.79       -0.48      2.34 o 
   3  13   9        6.59        5.76      3.00 o 
  -4  14   9        1.06        1.93      3.11 o 
  -3  14   9        5.10        4.51      3.57 o 
  -2  14   9        5.87       -0.25      3.70 o 
  -1  14   9        6.90        0.99      3.12 o 
   0  14   9       19.97        3.27      3.80 o 
   1  14   9       13.76        7.34      4.21 o 
   2  14   9        2.58        1.30      3.30 o 
   3  14   9       30.04       28.12      4.25 o 
  -3  15   9        6.57        0.89      3.33 o 
  -1  15   9       10.73        2.83      3.95 o 
   0  15   9        0.65        1.20      3.16 o 
   1  15   9        0.34        0.14      3.06 o 
   2  15   9        0.55        1.97      3.32 o 
  -3  16   9        1.11        0.71      2.93 o 
  -2  16   9       12.37        0.30      2.66 o 
  -1  16   9       79.34       93.87      5.21 o 
   0  16   9       12.68        3.53      3.38 o 
   1  16   9       22.22       27.88      4.68 o 
   2  16   9        0.01       -0.94      2.57 o 
  -2  17   9        3.49       -0.41      2.69 o 
  -1  17   9       22.74        5.20      5.33 o 
   0  17   9        0.38        0.01      1.83 o 
   1  17   9        0.00       -0.19      2.74 o 
  -4   0  10        0.38       -2.48      6.38 o 
  -3   0  10        0.57        0.13      5.44 o 
  -2   0  10       13.38        7.71      7.55 o 
  -1   0  10        1.88        6.88      5.37 o 
   0   0  10        1.61        0.87      5.29 o 
   1   0  10        7.16        0.43      3.89 o 
   2   0  10        3.56        2.46      5.36 o 
   3   0  10       10.30        3.59      4.45 o 
  -4   1  10        1.68       -0.27      3.15 o 
  -3   1  10       11.75        7.28      4.93 o 
  -2   1  10        7.43        2.32      4.06 o 
  -1   1  10        7.57        0.56      3.60 o 
   0   1  10       14.40       16.37      4.40 o 
   1   1  10        0.16        0.22      3.52 o 
   2   1  10       11.56       14.27      7.50 o 
   3   1  10        0.14        1.36      3.46 o 
  -4   2  10        7.87        6.17      4.46 o 
  -3   2  10        3.46        0.83      3.94 o 
  -2   2  10        6.12        4.66      3.78 o 
  -1   2  10        4.14        4.47      4.29 o 
   0   2  10       43.85       48.24      5.59 o 
   1   2  10       30.78       15.01      9.39 o 
   2   2  10        1.91        4.83      4.27 o 
   3   2  10        1.49        4.34      3.16 o 
  -4   3  10        0.66        2.90      4.57 o 
  -3   3  10        3.34        1.92      4.07 o 
  -2   3  10       10.47        6.29      3.90 o 
  -1   3  10       47.76       42.31      8.53 o 
   0   3  10        7.44        7.07      3.69 o 
   1   3  10       32.71       13.37     10.77 o 
   2   3  10        3.33        1.46      3.31 o 
   3   3  10        8.87       11.54      4.01 o 
  -4   4  10        0.89        0.88      3.44 o 
  -3   4  10        0.79        3.46      3.74 o 
  -2   4  10       19.52       23.80      6.60 o 
  -1   4  10       83.01      110.50      6.77 o 
   0   4  10        0.28       -0.55      3.39 o 
   1   4  10       16.85       13.87      6.89 o 
   2   4  10       79.77       89.94      6.00 o 
   3   4  10        0.39        2.67      3.24 o 
  -4   5  10       37.53       40.21      8.79 o 
  -3   5  10       15.69        7.13      5.10 o 
  -2   5  10       12.14        9.80      4.07 o 
  -1   5  10       20.69       23.26      4.86 o 
   0   5  10       64.83       77.01     17.66 o 
   1   5  10        5.10        2.36      3.99 o 
   2   5  10       17.32        6.82      3.77 o 
   3   5  10        1.39        7.77      3.69 o 
  -4   6  10        4.17        3.27      4.21 o 
  -3   6  10       12.89       10.54      5.27 o 
  -2   6  10       15.48       11.74      4.64 o 
  -1   6  10       15.64       25.81      4.45 o 
   0   6  10        0.06        0.59      3.18 o 
   1   6  10        9.71        7.27      4.37 o 
   2   6  10        3.48       -0.04      2.59 o 
  -4   7  10        4.55        3.31      4.36 o 
  -3   7  10        5.87        6.74      4.42 o 
  -2   7  10       14.65       11.16      4.45 o 
  -1   7  10       13.29       11.37      6.29 o 
   0   7  10       44.99       42.04     16.32 o 
   1   7  10        4.02        0.72      3.46 o 
   2   7  10       11.63        4.54      4.01 o 
  -3   8  10        0.14       -1.23      3.41 o 
  -2   8  10        0.30       -2.41      4.37 o 
  -1   8  10        1.58       -1.55      3.23 o 
   0   8  10       48.92       26.22     16.92 o 
   1   8  10       27.23       18.10      8.50 o 
   2   8  10        3.69        4.19      3.43 o 
  -3   9  10        0.35        0.13      3.94 o 
  -2   9  10       15.79       11.32      4.49 o 
  -1   9  10        1.68       -2.55      3.78 o 
   0   9  10        0.95        0.34      2.80 o 
   1   9  10        4.46        2.69      3.35 o 
   2   9  10        1.60        1.88      3.24 o 
  -3  10  10       21.90       17.37      4.74 o 
  -2  10  10        1.36        4.35      4.54 o 
  -1  10  10        7.64        3.97      3.87 o 
   0  10  10        0.73        2.69      3.99 o 
   1  10  10        1.24        1.21      3.60 o 
  -2  11  10        0.04        0.06      3.00 o 
  -1  11  10       17.04        3.63      4.92 o 
   0  11  10       33.94       14.31     10.45 o 
   1  11  10       30.21       27.77     12.05 o 
  -2  12  10        7.21        3.91      4.65 o 
  -1  12  10        1.06       -1.35      3.23 o 
   0  12  10       23.23        5.99      6.30 o 
                                                 
